# Supplementary material for: Applications of machine learning algorithms to detect digital addiction: a meta-analysis
Source: Front Psychiatry. 2026 Jun 23;17:1789188. doi: 10.3389/fpsyt.2026.1789188 (PMC13338699; doi:10.3389/fpsyt.2026.1789188)
Supplement: Supplemental Table 4 — Detailed information on unpublished datasets. [file Table4.xls]

## Sheet: 数据分析 (3)
Supplemental Material D: Unpublished empirical dataset
Author	Data	Dataset Source	Inclusion Rationale	Pub	Literature Type	Acquisition Time
Achal et al. (2023)	survey	2023 IEEE 8th International Conference for Convergence in Technology (I2CT)	machine learning for problematic smartphone usage severity detection	Unpub	Conference Paper	August 2024
Akhter (2017)	survey	Politecnico di Milano Master’s Thesis (2020)	Machine learning for early detection of gambling addiction using behavioral data	Unpub	unpublished degree theses	August 2024
Akter et al. (2022)	survey	ICAAIC 2022 (International Conference on Applied Artificial Intelligence and Computing)	ML for social media addiction prediction	Unpub	Conference Paper	August 2024
Amriza et al. (2024)	survey	2024 IEEE International Conference on Communication, Networks and Satellite (COMNETSAT)	machine learning for game addiction prediction among digital native students	Unpub	Conference Paper	August 2024
Arora et al. (2024)	survey	Book Chapter in "Soft Computing Techniques in Connected Healthcare Systems"	Optimizing smartphone addiction questionnaires using real-time usage data and soft computing	Unpub	book chapter	August 2024
Chauhan et al. (2023)	survey	2023 IEEE 15th International Conference on Computational Intelligence and Communication Networks (CICN)	machine learning for online mobile game addiction prediction based on depression, social anxiety and loneliness	Unpub	Conference Paper	August 2024
Chen et al. (2023)	survey	Research Square Preprint (2023)	Reinforcement learning & BIS/BAS for internet addiction mechanism & detection	Unpub	Preprints	August 2024
Di et al. (2017)	survey	2017 10th International Congress on Image and Signal Processing, BioMedical Engineering and Informatics (CISP-BMEI 2017)	machine learning for internet addiction disorder detection	Unpub	Conference Paper	August 2024
Es-skidri et al. (2020)	survey	Politecnico di Milano Master’s Thesis (2020)	Machine learning for early detection of gambling addiction using behavioral data	Unpub	unpublished degree theses	August 2024
Gross et al. (2020)	physiological	26th Americas Conference on Information Systems (AMCIS 2020)	EEG‑based machine learning for internet addiction prediction	Unpub	Conference Paper	August 2024
Islam et al. (2022)	survey	2022 13th International Conference on Computing, Communication and Networking Technologies (ICCCNT 2022)	machine learning for online gaming addiction prediction	Unpub	Conference Paper	August 2024
Islam et al. (2022)	survey	ICIPCN 2022 (Third International Conference on Image Processing and Capsule Networks, Bangkok, Thailand, May 20–21, 2022)	machine learning for Facebook addiction detection	Unpub	book chapter	August 2024
Jach et al. (2024, sample 1)	survey	16th Asian Conference on Intelligent Information and Database Systems (ACIIDS 2024), LNCS/LNAI 14796, Part II	Machine learning for problem gambling identification using real-world gambling behavioral data	Unpub	Conference Paper	August 2024
Jach et al. (2024, sample 2)	survey	16th Asian Conference on Intelligent Information and Database Systems (ACIIDS 2024), LNCS/LNAI 14796, Part II	Machine learning for problem gambling identification using real-world gambling behavioral data	Unpub	Conference Paper	August 2024
Jiao et al. (2024, Sample 1)	survey	arXiv preprint (arXiv:2403.15962, 2024)	Machine learning for problem gambling detection with limited features	Unpub	Preprints	August 2024
Jiao et al. (2024, Sample 2)	survey	arXiv preprint (arXiv:2403.15962, 2024)	Machine learning for problem gambling detection with limited features	Unpub	Preprints	August 2024
Johar et al. (2024 sample 1)	survey	2024 IEEE 3rd World Conference on Applied Intelligence and Computing (AIC 2024)	machine learning for internet addiction prediction	Unpub	Conference Paper	August 2024
Johar et al. (2024 sample 2)	survey	2024 IEEE 3rd World Conference on Applied Intelligence and Computing (AIC 2024)	machine learning for internet addiction prediction	Unpub	Conference Paper	August 2024
Kuo (2018)	survey	arXiv preprint (2024)	Social network data-driven early detection of short-form video addiction using heterogeneous GNN + LLM	Unpub	Preprints	August 2024
Mahmoud et al. (2023, sample 1)	physiological	2023 Joint International Conference on JAC-ECC (IEEE)	Deep learning with attention mechanism for EEG-based pornography addiction detection	Unpub	Conference Paper	August 2024
Mahmoud et al. (2023, sample 2)	physiological	2023 Joint International Conference on JAC-ECC (IEEE)	Deep learning with attention mechanism for EEG-based pornography addiction detection	Unpub	Conference Paper	August 2024
Nawer et al. (2022)	physiological	BRAC University B.Sc. Thesis (2022)	EEG-based machine learning for online shopping addiction prediction	Unpub	unpublished degree theses	August 2024
Nawodya & Kumara (2022)	survey	2022 IEEE 2nd International Conference on Advanced Research in Computing (ICARC 2022)	Machine learning for online shopping addiction detection using questionnaire & behavioral data	Unpub	Conference Paper	August 2024
Purwandari et al. (2020)	survey	ICSIM 2020 (ACM Conference)	Ensemble learning for internet addiction & mental health prediction using web browsing history	Unpub	Conference Paper	August 2024
Rahman et al. (2025)	physiological	AMIA 2025 Annual Symposium	Deep learning + temporally-coherent domain adaptation for short-form video addiction detection	Unpub	Conference Paper	August 2024
Sarkar et al. (2021)	survey	2021 International Conference on Computing, Communication, and Intelligent Systems (ICCCIS 2021)	Supervised machine learning for multiclass classification of problematic internet & mobile usage	Unpub	Conference Paper	August 2024
Shae & Tsai (2020)	survey	2020 IEEE 2nd International Conference on Cognitive Machine Intelligence (CogMI 2020)	deep learning for internet addiction prediction	Unpub	Conference Paper	August 2024
Shin & Dey (2013)	survey	UbiComp 2013 (ACM International Joint Conference on Pervasive and Ubiquitous Computing)	machine learning for smartphone problematic use detection	Unpub	Conference Paper	August 2024
Singh & Babbar (2017)	survey	Book chapter (Data Science and Analytics),	machine learning (Bayesian Networks) for internet addiction detection	Unpub	book chapter	August 2024
Suma et al. (2020, sample 1)	survey	AIDE 2019 (International Conference on Artificial Intelligence and Data Engineering), Advances in Intelligent Systems and Computing 1133	Machine learning for internet addiction prediction using the Internet Addiction Test (IAT) and psychological survey data	Unpub	Conference Paper	August 2024
Suma et al. (2020, sample 2)	survey	AIDE 2019 (International Conference on Artificial Intelligence and Data Engineering), Advances in Intelligent Systems and Computing 1133	Machine learning for internet addiction prediction using the Internet Addiction Test (IAT) and psychological survey data	Unpub	Conference Paper	August 2024
Tsykunov (2020)	survey	Tallinn University of Technology Master’s Thesis (2020)	Machine learning for early detection of online gambling addiction using behavioral data	Unpub	unpublished degree theses	August 2024
Tusher et al. (2022)	survey	2022 Sixth International Conference on I-SMAC (IoT in Social, Mobile, Analytics and Cloud)	machine learning for online gaming addiction prediction	Unpub	Conference Paper	August 2024
Wu & Carette (2020)	survey	IEEE 2020 (International Conference on Digital Twin, Predictive Modeling and Data Analytics)	deep learning for problematic gaming prediction	Unpub	Conference Paper	August 2024

## Sheet: 数据分析 (2)
Articles	Reports	Author	Sample	Event	Type	data	algorithm	ML/DL/EC	Accuracy	Pub	Validation	Addiction	participants	Age	male
1	1	Achal et al. (2023)	289	289	Questionnaire	survey	Support Vector Machine	ML	0.82	Unpub	Hold-out	﻿Smartphone Addiction
2	2	Aggarwal et al. (2019)	44	44	Behavioral data	survey	Logistic regression	ML	0.9318	Pub	Leave-one-out	Game Addiction
3	3	Akhter (2017)	13978	13978	Behavioral data	survey	Support Vector Machine	ML	0.9834	Unpub	K-fold cross-validation	Game Addiction
4	4	Akter et al. (2022)	504	504	Questionnaire	survey	Logistic regression	ML	0.9405	Unpub	Hold-out	Social Media Addiction	adults	39.55
5	5	Alguliyev et al. (2021)	220	220	Behavioral data	survey	Support Vector Machine	ML	0.9864	Pub	none	Internet Addiction
6	6	Amriza et al. (2024)	607	1104	Questionnaire	survey	Random forest	ML	0.95	Unpub	Hold-out	Game Addiction	﻿ high school and university		0.45
7	7	Andersson et al. (2025)	4004	4004	Behavioral data	survey	XGBoost	ML	0.637	Pub	Hold-out	Game Addiction
8	8	Arora et al. (2024)	73	73	Behavioral+Questionnaire	survey	Logistic regression	ML	0.9861	Unpub	K-fold cross-validation	﻿Smartphone Addiction
9	9	Arpaci (2022)	1000	1000	Questionnaire	survey	Multi-Class Classifer	EC	0.682	Pub	K-fold cross-validation	﻿Smartphone Addiction
10	10	Chauhan et al. (2023)	3099	3099	Questionnaire	survey	Support Vector Machine	ML	0.9168	Unpub	Hold-out	Game Addiction	﻿adolescents and adults		0.5857
11	11	Chen et al. (2023)	122	122	Behavioral data	survey	Support Vector Machine	ML	0.833	Unpub	none	Internet Addiction
12	12	Chi et al. (2021)	39	39	Questionnaire	survey	XCSR	ML	0.87	Pub	K-fold cross-validation	Internet Addiction
13	13	Di et al. (2017)	519	519	Questionnaire	survey	Support Vector Machine	ML	0.712	Unpub	K-fold cross-validation	Internet Addiction
14	14	Di et al. (2019)	2397	2397	Questionnaire	survey	Support Vector Machine	ML	0.9632	Pub	K-fold cross-validation	Internet Addiction
15	15	Docharkhehsaz et al. (2022)	256	256	Questionnaire	survey	Decision stump tree	ML	0.8125	Pub	none	Internet Addiction
16	16	Ehsan & Basit (2024)	145	145	Behavioral+Questionnaire	survey	Random forest	ML	0.88	Pub	Hold-out	Social Media Addiction
17	17	Es-skidri et al. (2020)	4113	4113	Behavioral data	survey	Random forest	ML	0.789	Unpub	K-fold cross-validation	Game Addiction
18	18	Gan et al. (2025)	2420	2420	Questionnaire	survey	Support Vector Machine	ML	0.7688	Pub	Hold-out	Internet Addiction
19	19	Giraldo‑Jiménez et al. (2022)	1228	1228	Behavioral+Questionnaire	survey	Support Vector Machine	ML	0.772	Pub	K-fold cross-validation	﻿Smartphone Addiction	university students
20	20	Gross et al. (2020)	49	49	﻿EEG data	physiological	Random forest	ML	0.9417	Unpub	K-fold cross-validation	Internet Addiction
21	21	Gülü et al. (2023)	405	405	Questionnaire	survey	Logistic regression	ML	0.753	Pub	none	Game Addiction
22	22	Hassani et al. (2018)	245	245	Questionnaire	survey	K-nearest neighbor	ML	0.9975	Pub	K-fold cross-validation	Internet Addiction
23	23	Hong et al. (2023)	70	5880	Heart rate variability	physiological	﻿Class Activation Mapping	DL	0.951	Pub	K-fold cross-validation	Game Addiction	adults	22	1
24	24	Hong et al. (2024)	316	316	Questionnaire	survey	Random forest	ML	0.7668	Pub	Hold-out	﻿Smartphone Addiction
25	25	Hsieh et al. (2019)	65	65	Behavioral data	survey	Ensemble classifier	EC	0.899	Pub	K-fold cross-validation	Internet Addiction
26	26	Huang et al. (2025)	92	92	﻿EEG data	physiological	Support Vector Machine	ML	0.86	Pub	K-fold cross-validation	Internet Addiction
27	27	Islam et al. (2022)	165	165	Questionnaire	survey	﻿Adaptive Boosting	ML	0.93	Unpub	Hold-out	Game Addiction
28	28	Islam et al. (2022)	1001	1001	Questionnaire	survey	Support Vector Machine	ML	0.85	Unpub	Hold-out	Social Media Addiction
29	29	Jach et al. (2024, sample 1)	45153	45153	Behavioral data	survey	CatBoost	ML	0.892	Unpub	K-fold cross-validation	Game Addiction
29	30	Jach et al. (2024, sample 2)	5644	5644	Behavioral data	survey	CatBoost	ML	0.8925	Unpub	K-fold cross-validation	Game Addiction
30	31	Jeong et al. (2022)	52	52	PET+EEG+Clinical	physiological	Support Vector Machine	ML	0.865	Pub	Leave-one-out	Game Addiction
31	32	Jiao et al. (2024, Sample 1)	4056	4056	Behavioral data	survey	CNN	DL	0.688	Unpub	Hold-out	Game Addiction
31	33	Jiao et al. (2024, Sample 2)	4132	4132	Behavioral data	survey	CNN	DL	0.792	Unpub	Hold-out	Game Addiction
32	34	Johar et ak. (2024 sample 1)	984	984	Questionnaire	survey	Random forest	ML	0.83	Unpub	Hold-out	Internet Addiction
32	35	Johar et ak. (2024 sample 2)	394	394	Questionnaire	survey	Support Vector Machine	ML	0.96	Unpub	Hold-out	Internet Addiction
33	36	Kairouz et al. (2023)	9306	9306	Behavioral data	survey	Support Vector Machine	ML	0.8592	Pub	Hold-out	Game Addiction
34	37	Kim et al. (2024)	7379	7379	Questionnaire	survey	XGBoost	ML	0.9647	Pub	K-fold cross-validation	﻿Smartphone Addiction
35	38	Klochko et al. (2024, sample 1)	254	254	Questionnaire	survey	Random forest	ML	0.9685	Pub	Hold-out	Internet Addiction
35	39	Klochko et al. (2024, sample 2)	109	109	Questionnaire	survey	Random forest	ML	0.9908	Pub	Hold-out	Internet Addiction
36	40	Kuo (2018)	468	468	Behavioral+Questionnaire	survey	GNN+LLM	DL	0.8	Unpub	None	Social Media Addiction
37	41	Lee & Kim (2021, sample 1)	5144	5144	Behavioral data	survey	Random forest	ML	0.8636	Pub	K-fold cross-validation	﻿Smartphone Addiction
37	42	Lee & Kim (2021, sample 2)	3684	3684	Behavioral data	survey	Random forest	ML	0.8048	Pub	K-fold cross-validation	﻿Smartphone Addiction
37	43	Lee & Kim (2021, sample 3)	5364	5364	Behavioral data	survey	Random forest	ML	0.8095	Pub	K-fold cross-validation	﻿Smartphone Addiction
38	44	Lee et al. (2024)	133	133	EEG+NF	physiological	Random forest	ML	0.865	Pub	leave-one-out	Game Addiction
39	45	Mahmoud et al. (2023, sample 1)	14	86	﻿EEG data	physiological	LSTM	DL	0.99	Unpub	Hold-out	Pornography Addiction
39	46	Mahmoud et al. (2023, sample 2)	14	21	﻿EEG data	physiological	LSTM	DL	0.97	Unpub	Hold-out	Pornography Addiction
40	47	Mim et al. (2024)	359	359	Questionnaire	survey	Random forest	ML	0.82	Pub	Hold-out	Social Media Addiction
41	48	Nawer et al. (2022)	25	1050	﻿EEG data	physiological	Multilayer Perceptron algorithm	DL	0.85	Unpub	Hold-out	Online Shopping Addiction
42	49	Nawody et al. (2022)	511	511	Behavioral+Questionnaire	survey	Multilayer Perceptron algorithm	DL	0.909	Unpub	Hold-out	Online Shopping Addiction
43	50	Oweda et al. (2025)	42	42	fMRI	physiological	Support Vector Machine	ML	0.799	Pub	K-fold cross-validation	﻿Smartphone Addiction
44	51	Pangistu & Azhari (2021,sample 1)	32	32	﻿EEG data	physiological	CNN	DL	0.86	Pub	Hold-out	Game Addiction
44	52	Pangistu & Azhari (2021,sample 2)	8	8	﻿EEG data	physiological	CNN	DL	0.88	Pub	Hold-out	Game Addiction
45	53	Purwandari et al. (2020)	40	40	Behavioral data	survey	Support Vector Machine	ML	0.6667	Unpub	K-fold cross-validation	Internet Addiction
46	54	Rahman et al. (2025)	10	10	EEG+EDA	physiological	LSTM	DL	0.8423	Unpub	K-fold cross-validation	Social Media Addiction
47	55	Rho et al. (2016)	605	605	Behavioral+Questionnaire	survey	Decision tree	ML	0.7041	Pub	Hold-out	Game Addiction	adults		0.599
48	56	Sarkar et al. (2021)	8000	8000	Questionnaire	survey	Support Vector Machine	ML	0.985	Unpub	K-fold cross-validation	Internet Addiction
49	57	Seo et al. (2020)	1514	1514	Behavioral data	survey	Random forest	ML	0.718	Pub	K-fold cross-validation	Game Addiction
50	58	Shae & Tsai (2020)	1588	1588	Behavioral data	survey	XGBoost	ML	1	Unpub	None	Internet Addiction
51	59	Shin & Dey (2013)	48	48	Behavioral data	survey	SVM+Adaboost	EC	0.896	Unpub	Leave-one-out	﻿Smartphone Addiction
52	60	Singh & Babbar (2017)	500	500	Questionnaire	survey	﻿Bayesian Network	ML	1	Unpub	Hold-out	Internet Addiction
53	61	Stanimirovic et al. (2024)	96	96	Questionnaire	survey	Random forest	ML	0.74	Pub	K-fold cross-validation	Internet Addiction
54	62	Stavropoulos et al. (2023)	213	213	Questionnaire	survey	Random forest	ML	0.939	Pub	K-fold cross-validation	Game Addiction
55	63	Suma et al. (2020, sample 1)	85	85	Questionnaire	survey	Random forest	ML	0.8235	Unpub	Hold-out	Internet Addiction
55	64	Suma et al. (2020, sample 2)	22	22	Questionnaire	survey	Random forest	ML	0.7273	Unpub	Hold-out	Internet Addiction
56	65	Sun et al. (2022)	49	38000	﻿EEG data	physiological	CNN	DL	0.876	Pub	Hold-out	Internet Addiction
57	66	Tsykunov (2020)	9397	9397	Behavioral data	survey	Random forest	ML	0.79	Unpub	K-fold cross-validation	Game Addiction
58	67	Tusher et al. (2022)	101	101	text documents	survey	Multinomial ﻿Naïve Bayes	ML	0.7327	Unpub	Hold-out	Game Addiction
59	68	Wan et al. (2025, sample 1)	311	311	Questionnaire	survey	Decision tree	ML	0.8392	Pub	Hold-out	Online Shopping Addiction
59	69	Wan et al. (2025, sample 2)	146	146	Questionnaire	survey	Decision tree	ML	0.7945	Pub	Hold-out	Online Shopping Addiction
60	70	Wang et al. (2021)	57	57	fMRI	physiological	Support Vector Machine	ML	0.825	Pub	Leave-one-out	Internet Addiction
61	71	Wang et al. (2024, sample 1)	3916	3916	Questionnaire	survey	CNN	DL	0.9277	Pub	Hold-out	Internet Addiction
61	72	Wang et al. (2024, sample 2)	118	118	Questionnaire	survey	CNN	DL	0.9407	Pub	Hold-out	Internet Addiction
62	73	Wu & Carette (2020)	26	26	Behavioral data	survey	LSTM	DL	0.7692	Unpub	None	Game Addiction
63	74	Zhang & Yu (2024)	5861	5861	Behavioral data	survey	LSTM	DL	0.73	Pub	K-fold cross-validation	Internet Addiction
64	75	Zhou et al. (2025)	2203	2203	Questionnaire	survey	Random forest	ML	0.774	Pub	K-fold cross-validation	﻿Smartphone Addiction	﻿adolescents	15	0.223

## Sheet: 数据分析
Articles	Reports	Author	Sample	Event	Type	data	algorithm	ML/DL/EC	Accuracy	Pub	Validation	Addiction
1	1	Achal et al. (2023)	289	289	Questionnaire	survey	Support Vector Machine	ML	0.82	Unpub	Hold-out	﻿Smartphone Addiction
2	2	Aggarwal et al. (2019)	44	44	Behavioral data	survey	Logistic regression	ML	0.9318	Pub	Leave-one-out	Game Addiction
3	3	Akhter (2017)	13978	13978	Behavioral data	survey	Support Vector Machine	ML	0.9834	Unpub	K-fold cross-validation	Game Addiction
4	4	Akter et al. (2022)	504	504	Questionnaire	survey	Logistic regression	ML	0.9405	Unpub	Hold-out	Social Media Addiction
5	5	Alguliyev et al. (2021)	220	220	Behavioral data	survey	Support Vector Machine	ML	0.9864	Pub	none	Internet Addiction
6	6	Amriza et al. (2024)	607	1104	Questionnaire	survey	Random forest	ML	0.95	Unpub	Hold-out	Game Addiction
7	7	Andersson et al. (2025)	4004	4004	Behavioral data	survey	XGBoost	ML	0.637	Pub	Hold-out	Game Addiction
8	8	Arora et al. (2024)	73	73	Behavioral+Questionnaire	survey	Logistic regression	ML	0.9861	Unpub	K-fold cross-validation	﻿Smartphone Addiction
9	9	Arpaci (2022)	1000	1000	Questionnaire	survey	Multi-Class Classifer	EC	0.682	Pub	K-fold cross-validation	﻿Smartphone Addiction
10	10	Chauhan et al. (2023)	3099	3099	Questionnaire	survey	Support Vector Machine	ML	0.9168	Unpub	Hold-out	Game Addiction
11	11	Chen et al. (2023)	122	122	Behavioral data	survey	Support Vector Machine	ML	0.833	Unpub	none	Internet Addiction
12	12	Chi et al. (2021)	39	39	Questionnaire	survey	XCSR	ML	0.87	Pub	K-fold cross-validation	Internet Addiction
13	13	Di et al. (2017)	519	519	Questionnaire	survey	Support Vector Machine	ML	0.712	Unpub	K-fold cross-validation	Internet Addiction
14	14	Di et al. (2019)	2397	2397	Questionnaire	survey	Support Vector Machine	ML	0.9632	Pub	K-fold cross-validation	Internet Addiction
15	15	Docharkhehsaz et al. (2022)	256	256	Questionnaire	survey	Decision stump tree	ML	0.8125	Pub	none	Internet Addiction
16	16	Ehsan & Basit (2024)	145	145	Behavioral+Questionnaire	survey	Random forest	ML	0.88	Pub	Hold-out	Social Media Addiction
17	17	Es-skidri et al. (2020)	4113	4113	Behavioral data	survey	Random forest	ML	0.789	Unpub	K-fold cross-validation	Game Addiction
18	18	Gan et al. (2025)	2420	2420	Questionnaire	survey	Support Vector Machine	ML	0.7688	Pub	Hold-out	Internet Addiction
19	19	Giraldo‑Jiménez et al. (2022)	1228	1228	Behavioral+Questionnaire	survey	Support Vector Machine	ML	0.772	Pub	K-fold cross-validation	﻿Smartphone Addiction
20	20	Gross et al. (2020)	49	49	﻿EEG data	physiological	Random forest	ML	0.9417	Unpub	K-fold cross-validation	Internet Addiction
21	21	Gülü et al. (2023)	405	405	Questionnaire	survey	Logistic regression	ML	0.753	Pub	none	Game Addiction
22	22	Hassani et al. (2018)	245	245	Questionnaire	survey	K-nearest neighbor	ML	0.9975	Pub	K-fold cross-validation	Internet Addiction
23	23	Hong et al. (2023)	70	5880	Heart rate variability	physiological	﻿Class Activation Mapping	DL	0.951	Pub	K-fold cross-validation	Game Addiction
24	24	Hong et al. (2024)	316	316	Questionnaire	survey	Random forest	ML	0.7668	Pub	Hold-out	﻿Smartphone Addiction
25	25	Hsieh et al. (2019)	65	65	Behavioral data	survey	Ensemble classifier	EC	0.899	Pub	K-fold cross-validation	Internet Addiction
26	26	Huang et al. (2025)	92	92	﻿EEG data	physiological	Support Vector Machine	ML	0.86	Pub	K-fold cross-validation	Internet Addiction
27	27	Islam et al. (2022)	165	165	Questionnaire	survey	﻿Adaptive Boosting	ML	0.93	Unpub	Hold-out	Game Addiction
28	28	Islam et al. (2022)	1001	1001	Questionnaire	survey	Support Vector Machine	ML	0.85	Unpub	Hold-out	Social Media Addiction
29	29	Jach et al. (2024, sample 1)	45153	45153	Behavioral data	survey	CatBoost	ML	0.892	Unpub	K-fold cross-validation	Game Addiction
29	30	Jach et al. (2024, sample 2)	5644	5644	Behavioral data	survey	CatBoost	ML	0.8925	Unpub	K-fold cross-validation	Game Addiction
30	31	Jeong et al. (2022)	52	52	PET+EEG+Clinical	physiological	Support Vector Machine	ML	0.865	Pub	Leave-one-out	Game Addiction
31	32	Jiao et al. (2024, Sample 1)	4056	4056	Behavioral data	survey	CNN	DL	0.688	Unpub	Hold-out	Game Addiction
31	33	Jiao et al. (2024, Sample 2)	4132	4132	Behavioral data	survey	CNN	DL	0.792	Unpub	Hold-out	Game Addiction
32	34	Johar et ak. (2024 sample 1)	984	984	Questionnaire	survey	Random forest	ML	0.83	Unpub	Hold-out	Internet Addiction
32	35	Johar et ak. (2024 sample 2)	394	394	Questionnaire	survey	Support Vector Machine	ML	0.96	Unpub	Hold-out	Internet Addiction
33	36	Kairouz et al. (2023)	9306	9306	Behavioral data	survey	Support Vector Machine	ML	0.8592	Pub	Hold-out	Game Addiction
34	37	Kim et al. (2024)	7379	7379	Questionnaire	survey	XGBoost	ML	0.9647	Pub	K-fold cross-validation	﻿Smartphone Addiction
35	38	Klochko et al. (2024, sample 1)	254	254	Questionnaire	survey	Random forest	ML	0.9685	Pub	Hold-out	Internet Addiction
35	39	Klochko et al. (2024, sample 2)	109	109	Questionnaire	survey	Random forest	ML	0.9908	Pub	Hold-out	Internet Addiction
36	40	Kuo (2018)	468	468	Behavioral+Questionnaire	survey	GNN+LLM	DL	0.8	Unpub	None	Social Media Addiction
37	41	Lee & Kim (2021, sample 1)	5144	5144	Behavioral data	survey	Random forest	ML	0.8636	Pub	K-fold cross-validation	﻿Smartphone Addiction
37	42	Lee & Kim (2021, sample 2)	3684	3684	Behavioral data	survey	Random forest	ML	0.8048	Pub	K-fold cross-validation	﻿Smartphone Addiction
37	43	Lee & Kim (2021, sample 3)	5364	5364	Behavioral data	survey	Random forest	ML	0.8095	Pub	K-fold cross-validation	﻿Smartphone Addiction
38	44	Lee et al. (2024)	133	133	EEG+NF	physiological	Random forest	ML	0.865	Pub	leave-one-out	Game Addiction
39	45	Mahmoud et al. (2023, sample 1)	14	86	﻿EEG data	physiological	LSTM	DL	0.99	Unpub	Hold-out	Pornography Addiction
39	46	Mahmoud et al. (2023, sample 2)	14	21	﻿EEG data	physiological	LSTM	DL	0.97	Unpub	Hold-out	Pornography Addiction
40	47	Mim et al. (2024)	359	359	Questionnaire	survey	Random forest	ML	0.82	Pub	Hold-out	Social Media Addiction
41	48	Nawer et al. (2022)	25	1050	﻿EEG data	physiological	Multilayer Perceptron algorithm	DL	0.85	Unpub	Hold-out	Online Shopping Addiction
42	49	Nawody et al. (2022)	511	511	Behavioral+Questionnaire	survey	Multilayer Perceptron algorithm	DL	0.909	Unpub	Hold-out	Online Shopping Addiction
43	50	Oweda et al. (2025)	42	42	fMRI	physiological	Support Vector Machine	ML	0.799	Pub	K-fold cross-validation	﻿Smartphone Addiction
44	51	Pangistu & Azhari (2021,sample 1)	32	32	﻿EEG data	physiological	CNN	DL	0.86	Pub	Hold-out	Game Addiction
44	52	Pangistu & Azhari (2021,sample 2)	8	8	﻿EEG data	physiological	CNN	DL	0.88	Pub	Hold-out	Game Addiction
45	53	Purwandari et al. (2020)	40	40	Behavioral data	survey	Support Vector Machine	ML	0.6667	Unpub	K-fold cross-validation	Internet Addiction
46	54	Rahman et al. (2025)	10	10	EEG+EDA	physiological	LSTM	DL	0.8423	Unpub	K-fold cross-validation	Social Media Addiction
47	55	Rho et al. (2016)	605	605	Behavioral+Questionnaire	survey	Decision tree	ML	0.7041	Pub	Hold-out	Game Addiction
48	56	Sarkar et al. (2021)	8000	8000	Questionnaire	survey	Support Vector Machine	ML	0.985	Unpub	K-fold cross-validation	Internet Addiction
49	57	Seo et al. (2020)	1514	1514	Behavioral data	survey	Random forest	ML	0.718	Pub	K-fold cross-validation	Game Addiction
50	58	Shae & Tsai (2020)	1588	1588	Behavioral data	survey	XGBoost	ML	1	Unpub	None	Internet Addiction
51	59	Shin & Dey (2013)	48	48	Behavioral data	survey	SVM+Adaboost	EC	0.896	Unpub	Leave-one-out	﻿Smartphone Addiction
52	60	Singh & Babbar (2017)	500	500	Questionnaire	survey	﻿Bayesian Network	ML	1	Unpub	Hold-out	Internet Addiction
53	61	Stanimirovic et al. (2024)	96	96	Questionnaire	survey	Random forest	ML	0.74	Pub	K-fold cross-validation	Internet Addiction
54	62	Stavropoulos et al. (2023)	213	213	Questionnaire	survey	Random forest	ML	0.939	Pub	K-fold cross-validation	Game Addiction
55	63	Suma et al. (2020, sample 1)	85	85	Questionnaire	survey	Random forest	ML	0.8235	Unpub	Hold-out	Internet Addiction
55	64	Suma et al. (2020, sample 2)	22	22	Questionnaire	survey	Random forest	ML	0.7273	Unpub	Hold-out	Internet Addiction
56	65	Sun et al. (2022)	49	38000	﻿EEG data	physiological	CNN	DL	0.876	Pub	Hold-out	Internet Addiction
57	66	Tsykunov (2020)	9397	9397	Behavioral data	survey	Random forest	ML	0.79	Unpub	K-fold cross-validation	Game Addiction
58	67	Tusher et al. (2022)	101	101	text documents	survey	Multinomial ﻿Naïve Bayes	ML	0.7327	Unpub	Hold-out	Game Addiction
59	68	Wan et al. (2025, sample 1)	311	311	Questionnaire	survey	Decision tree	ML	0.8392	Pub	Hold-out	Online Shopping Addiction
59	69	Wan et al. (2025, sample 2)	146	146	Questionnaire	survey	Decision tree	ML	0.7945	Pub	Hold-out	Online Shopping Addiction
60	70	Wang et al. (2021)	57	57	fMRI	physiological	Support Vector Machine	ML	0.825	Pub	Leave-one-out	Internet Addiction
61	71	Wang et al. (2024, sample 1)	3916	3916	Questionnaire	survey	CNN	DL	0.9277	Pub	Hold-out	Internet Addiction
61	72	Wang et al. (2024, sample 2)	118	118	Questionnaire	survey	CNN	DL	0.9407	Pub	Hold-out	Internet Addiction
62	73	Wu & Carette (2020)	26	26	Behavioral data	survey	LSTM	DL	0.7692	Unpub	None	Game Addiction
63	74	Zhang & Yu (2024)	5861	5861	Behavioral data	survey	LSTM	DL	0.73	Pub	K-fold cross-validation	Internet Addiction
64	75	Zhou et al. (2025)	2203	2203	Questionnaire	survey	Random forest	ML	0.774	Pub	K-fold cross-validation	﻿Smartphone Addiction

## Sheet: 原始编码
Articles	Reports	Author	Sample	Event	Type	data	feture	algorithm	ML/DL/EC	Accuracy	Pub	Validation	Type of addiction
1	1	Achal et al. (2023)	289	289	Questionnaire	survey	1+3	SVM	ML	0.82	Unpub	Hold-out	Problematic Smartphone Usage
2	2	Aggarwal et al. (2019)	44	44	Behavioral data	survey	1+3+4	﻿logistic regression	ML	0.9318	Pub	Leave-one-out	Internet Gaming Disorder
3	3	Akhter (2017)	13978	13978	Behavioral data	survey	1+4	SVM	ML	0.9834	Unpub	K-fold cross-validation	Online Gaming Addiction
4	4	Akter et al. (2022)	504	504	Questionnaire	survey	1+3	Logistic regression	ML	0.9405	Unpub	Hold-out	Social Media Addiction
5	5	Alguliyev et al. (2021)	220	220	Behavioral data	survey	1+4	Support Vector Machine	ML	0.9864	Pub	none	Internet Addiction
6	6	Amriza et al. (2024)	607	1104	Questionnaire	survey	3	Random forest	ML	0.95	Unpub	Hold-out	Game Addiction
7	7	Andersson et al. (2025)	4004	4004	Behavioral data	survey	1+4	XGBoost	ML	0.637	Pub	Hold-out	Online Gaming Addiction
8	8	Arora et al. (2024)	73	73	Behavioral+Questionnaire	survey	4	﻿logistic regression	ML	0.9861	Unpub	K-fold cross-validation	Smartphone Addiction
9	9	Arpaci (2022)	1000	1000	Questionnaire	survey	3	Multi-Class Classifer	EC	0.682	Pub	K-fold cross-validation	problematic smartphone use
10	10	Chauhan et al. (2023)	3099	3099	Questionnaire	survey	3	Support Vector Machine	ML	0.9168	Unpub	Hold-out	Online Mobile Games
11	11	Chen et al. (2023)	122	122	Behavioral data	survey	4	Support Vector Machine	ML	0.833	Unpub	none	Internet Addiction
12	12	Chi et al. (2021)	39	39	Questionnaire	survey	3	XCSR	ML	0.87	Pub	K-fold cross-validation	Internet Addiction
13	13	Di et al. (2017)	519	519	Questionnaire	survey	1+2	Support Vector Machine	ML	0.712	Unpub	K-fold cross-validation	Internet Addiction
14	14	Di et al. (2019)	2397	2397	Questionnaire	survey	1+2+3	Support Vector Machine	ML	0.9632	Pub	K-fold cross-validation	Internet Addiction
15	15	Docharkhehsaz et al. (2022)	256	256	Questionnaire	survey	1+3	Decision stump tree	ML	0.8125	Pub	none	Internet Addiction
16	16	Ehsan & Basit (2024)	145	145	Behavioral+Questionnaire	survey	1+3+4	Random forest	ML	0.88	Pub	Hold-out	Social Media Addiction
17	17	Es-skidri et al. (2020)	4113	4113	Behavioral data	survey	1+4	Random forest	ML	0.789	Unpub	K-fold cross-validation	Online gambling addiction
18	18	Gan et al. (2025)	2420	2420	Questionnaire	survey	1+2+3	Support Vector Machine	ML	0.7688	Pub	Hold-out	Internet Addiction
19	19	Giraldo‑Jiménez et al. (2022)	1228	1228	Behavioral+Questionnaire	survey	1+3+4	Support Vector Machine	ML	0.772	Pub	K-fold cross-validation	Smartphone dependency
20	20	Gross et al. (2020)	49	49	﻿EEG data	physiological	5	Random forest	ML	0.9417	Unpub	K-fold cross-validation	Internet Addiction
21	21	Gülü et al. (2023)	405	405	Questionnaire	survey	1+3	﻿logistic regression	ML	0.753	Pub	none	digital game addiction
23	22	Hassani et al. (2018)	245	245	Questionnaire	survey	1+3	K-nearest neighbor	ML	0.9975	Pub	K-fold cross-validation	Problematic Use of Internet
24	24	Hong et al. (2023)	70	5880	Heart rate variability	physiological	7	﻿Class Activation Mapping	DL	0.951	Pub	K-fold cross-validation	Internet Gaming Disorder
25	25	Hong et al. (2024)	316	316	Questionnaire	survey	1+2+3	Random forest	ML	0.7668	Pub	Hold-out	cell phone addiction
26	26	Hsieh et al. (2019)	65	65	Behavioral data	survey	4	Ensemble classifier	EC	0.899	Pub	K-fold cross-validation	Internet Addiction
27	27	Huang et al. (2025)	92	92	﻿EEG data	physiological	5	Support Vector Machine	ML	0.86	Pub	K-fold cross-validation	Internet Addiction
28	28	Islam et al. (2022)	165	165	Questionnaire	survey	1	﻿Adaptive Boosting	ML	0.93	Unpub	Hold-out	online gaming addiction
29	29	Islam et al. (2022)	1001	1001	Questionnaire	survey	1+3+4	Support Vector Machine	ML	0.85	Unpub	Hold-out	Facebook Addiction
30	30	Jach et al. (2024, sample 1)	45153	45153	Behavioral data	survey	4	CatBoost	ML	0.892	Unpub	K-fold cross-validation	Problematic Online Gambling
30	31	Jach et al. (2024, sample 2)	5644	5644	Behavioral data	survey	4	CatBoost	ML	0.8925	Unpub	K-fold cross-validation	Problematic Online Gambling
31	32	Jeong et al. (2022)	52	52	PET+EEG+Clinical	physiological	5+6+7	Support Vector Machine	ML	0.865	Pub	Leave-one-out	Internet Gaming Disorder
32	33	Jiao et al. (2024, Sample 1)	4056	4056	Behavioral data	survey	4	four-convolutional-layer CNN	DL	0.688	Unpub	Hold-out	Problem Gambling
32	34	Jiao et al. (2024, Sample 2)	4132	4132	Behavioral data	survey	4	four-convolutional-layer CNN	DL	0.792	Unpub	Hold-out	Problem Gambling
33	35	Johar et ak. (2024 sample 1)	984	984	Questionnaire	survey	1+3	Random forest	ML	0.83	Unpub	Hold-out	Internet Addiction
33	36	Johar et ak. (2024 sample 2)	394	394	Questionnaire	survey	1+3	Support Vector Machine	ML	0.96	Unpub	Hold-out	Internet Addiction
34	37	Kairouz et al. (2023)	9306	9306	Behavioral data	survey	4	Support Vector Machine	ML	0.8592	Pub	Hold-out	Problematic Online Gambling
35	38	Kim et al. (2024)	7379	7379	Questionnaire	survey	1+3+4	XGBoost	ML	0.9647	Pub	K-fold cross-validation	problematic smartphone use
36	39	Klochko et al. (2024, sample 1)	254	254	Questionnaire	survey	1+3	Random forest	ML	0.9685	Pub	Hold-out	Internet Addiction
36	40	Klochko et al. (2024, sample 2)	109	109	Questionnaire	survey	1+3	Random forest	ML	0.9908	Pub	Hold-out	Internet Addiction
37	41	Kuo (2018)	468	468	Behavioral+Questionnaire	survey	1+2+3+4	Graph Neural Network+LLM	DL	0.8	Unpub	None	Short-Form Video Addiction
38	42	Lee & Kim (2021, sample 1)	5144	5144	Behavioral data	survey	1+4	Random forest	ML	0.8636	Pub	K-fold cross-validation	smartphone addiction
38	43	Lee & Kim (2021, sample 2)	3684	3684	Behavioral data	survey	1+4	Random forest	ML	0.8048	Pub	K-fold cross-validation	smartphone addiction
38	44	Lee & Kim (2021, sample 3)	5364	5364	Behavioral data	survey	1+4	Random forest	ML	0.8095	Pub	K-fold cross-validation	smartphone addiction
39	45	Lee et al. (2024)	133	133	EEG+NF	physiological	1+2+3+4	Random forest	ML	0.865	Pub	leave-one-out	internet gaming disorder
40	46	Mahmoud et al. (2023, sample 1)	14	86	﻿EEG data	physiological	5	LSTM	DL	0.99	Unpub	Hold-out	Pornography Addiction
40	47	Mahmoud et al. (2023, sample 2)	14	21	﻿EEG data	physiological	5	LSTM	DL	0.97	Unpub	Hold-out	Pornography Addiction
41	48	Mim et al. (2024)	359	359	Questionnaire	survey	2+3	Random forest	ML	0.82	Pub	Hold-out	Social Media Addiction
42	49	Nawer et al. (2022)	25	1050	﻿EEG data	physiological	5	Multilayer Perceptron algorithm	DL	0.85	Unpub	Hold-out	Online Shopping Addiction
43	50	Nawody et al. (2022)	511	511	Behavioral+Questionnaire	survey	1+3+4	Multilayer Perceptron algorithm	DL	0.909	Unpub	Hold-out	Online Shopping Addiction
44	51	Oweda et al. (2025)	42	42	fMRI	physiological	6	Support Vector Machine	ML	0.799	Pub	K-fold cross-validation	excessive smartphone users
45	52	Pangistu & Azhari (2021,sample 1)	32	32	﻿EEG data	physiological	5	CNN	DL	0.86	Pub	Hold-out	Game Addiction
45	53	Pangistu & Azhari (2021,sample 2)	8	8	﻿EEG data	physiological	5	CNN	DL	0.88	Pub	Hold-out	Game Addiction
46	54	Purwandari et al. (2020)	40	40	Behavioral data	survey	4	Support Vector Machine	ML	0.6667	Unpub	K-fold cross-validation	Internet Addiction
47	55	Rahman et al. (2025)	10	10	EEG+EDA	physiological	5	LSTM	DL	0.8423	Unpub	K-fold cross-validation	Short-form Video Addiction
48	56	Rho et al. (2016)	605	605	Behavioral+Questionnaire	survey	1+3	﻿decision tree	ML	0.7041	Pub	Hold-out	problematic Internet game use
49	57	Sarkar et al. (2021)	8000	8000	Questionnaire	survey	1+4	Support Vector Machine	ML	0.985	Unpub	K-fold cross-validation	Problematic Internet/Mobile Usage
50	58	Seo et al. (2020)	1514	1514	Behavioral data	survey	1+4	Random forest	ML	0.718	Pub	K-fold cross-validation	problem gambling
51	59	Shae & Tsai (2020)	1588	1588	Behavioral data	survey	3+4	Xgboost	ML	1	Unpub	None	Internet Addiction
52	60	Shin & Dey (2013)	48	48	Behavioral data	survey	1+4	SVM+Adaboost	EC	0.896	Unpub	Leave-one-out	Problematic Use of Smartphones
53	61	Singh & Babbar (2017)	500	500	Questionnaire	survey	3	﻿Bayesian Network	ML	1	Unpub	Hold-out	Internet Addiction
54	62	Stanimirovic et al. (2024)	96	96	Questionnaire	survey	1+2+3	Random forest	ML	0.74	Pub	K-fold cross-validation	Problematic Internet Use
55	63	Stavropoulos et al. (2023)	213	213	Questionnaire	survey	1+3	Random forest	ML	0.939	Pub	K-fold cross-validation	Online Gaming Addiction
56	64	Suma et al. (2020, sample 1)	85	85	Questionnaire	survey	1+3	Random forest	ML	0.8235	Unpub	Hold-out	Internet Addiction
56	65	Suma et al. (2020, sample 2)	22	22	Questionnaire	survey	1+3	Random forest	ML	0.7273	Unpub	Hold-out	Internet Addiction
57	66	Sun et al. (2022)	49	38000	﻿EEG data	physiological	5	CNN	DL	0.876	Pub	Hold-out	Internet Addiction
58	67	Tsykunov (2020)	9397	9397	Behavioral data	survey	1+4	Random forest	ML	0.79	Unpub	K-fold cross-validation	Online Gambling Addiction
59	68	Tusher et al. (2022)	101	101	text documents	survey	7	Multinomial ﻿Naïve Bayes	ML	0.7327	Unpub	Hold-out	Online Gaming Addiction
60	69	Wang et al. (2021)	57	57	fMRI	physiological	6	Support Vector Machine	ML	0.825	Pub	Leave-one-out	Internet Addiction
61	70	Wang et al. (2024, sample 1)	3916	3916	Questionnaire	survey	1+2+3	CNN	DL	0.9277	Pub	Hold-out	Internet Addiction
61	71	Wang et al. (2024, sample 2)	118	118	Questionnaire	survey	1+2+3	CNN	DL	0.9407	Pub	Hold-out	Internet Addiction
62	72	Wan et al. (2025, sample 1)	311	311	Questionnaire	survey	1+2+3	﻿decision tree	ML	0.8392	Pub	Hold-out	Online Shopping Addiction
62	73	Wan et al. (2025, sample 2)	146	146	Questionnaire	survey	1+2+3	﻿decision tree	ML	0.7945	Pub	Hold-out	Online Shopping Addiction
63	74	Wu & Carette (2020)	26	26	Behavioral data	survey	4	DAE-Bi-LSTM	DL	0.7692	Unpub	None	Problematic Gaming
64	75	Zhang & Yu (2024)	5861	5861	Behavioral data	survey	1+4	gd-LSTM	DL	0.73	Pub	K-fold cross-validation	Online addiction
65	76	Zhou et al. (2025)	2203	2203	Questionnaire	survey	1+3	Random forest	ML	0.774	Pub	K-fold cross-validation	﻿Smartphone addiction

## Sheet: 原始记录
BH	Article Title	data source
1	USE OF MACHINE LEARNING TECHNIQUES TO IDENTIFY RISK FACTORS FOR CARDIAC IMPLANTABLE ELECTRONIC DEVICE (CIED) INFECTION: LESSONS FROM THE WRAP-IT TRIAL	web of sciience
2	Severity identification for internet gaming disorder using heart rate variability reactivity for gaming cues: a deep learning approach	web of sciience
3	Predicting Online Video Advertising Effects with Multimodal Deep Learning	web of sciience
4	Detection and Prediction of Future Mental Disorder From Social Media Data Using Machine Learning, Ensemble Learning, and Large Language Models	web of sciience
5	Machine learning based classification of excessive smartphone users via neuronal cue reactivity	web of sciience
6	Predictors of compulsive cyberporn use: A machine learning analysis	web of sciience
7	Prediction of Problematic Smartphone Use: A Machine Learning Approach	web of sciience
8	Detecting Video Game Player Burnout With the Use of Sensor Data and Machine Learning	web of sciience
9	Prediction of outcome in internet-delivered cognitive behaviour therapy for paediatric obsessive-compulsive disorder: A machine learning approach	web of sciience
10	Mining Digital Traces of Facebook Activity for the Prediction of Individual Differences in Tendencies Toward Social Networks Use Disorder: A Machine Learning Approach	web of sciience
11	Next generation diagnostic pathology: use of digital pathology and artificial intelligence tools to augment a pathological diagnosis	web of sciience
12	Leveraging Artificial Intelligence to Improve Voice Disorder Identification Through the Use of a Reliable Mobile App	web of sciience
13	Balancing Act: Smartphone Data and Machine Learning in Movement Disorder Classification	web of sciience
14	Can Deep Learning Predict Problematic Gaming?	web of sciience
15	Artificial intelligence accuracy in detecting pathological breath sounds in children using digital stethoscopes	web of sciience
16	Detection of Facebook Addiction Using Machine Learning	web of sciience
17	A Deep-Learning-Based Scheme for Detecting Driver Cell-Phone Use	web of sciience
18	Machine Learning-Based Classification of Dependence in Ambulation in Stroke Patients Using Smartphone Video Data	web of sciience
19	Facial emotion based smartphone addiction detection and prevention using deep learning and video based learning	web of sciience
20	Understanding and predicting customers' intentions to use smartphone-based online games: A deep-learning-based dual-stage modelling analysis	web of sciience
21	Identification of patients with internet gaming disorder via a radiomics-based machine learning model of subcortical structures in high-resolution T1-weighted MRI	web of sciience
22	An Efficient USE-Net Deep Learning Model for Cancer Detection	web of sciience
23	User-avatar bond as diagnostic indicator for gaming disorder: A word on the side of caution Commentary on: Deep learning(s) in gaming disorder through the user-avatar bond: A longitudinal study using machine learning (Stavropoulos et al., 2023)	web of sciience
24	On the Use of Deep Learning for Video Classification	web of sciience
25	Ensemble learning models for predicting the gaming addiction behaviours of adolescents	web of sciience
26	A Knowledge Enhanced Ensemble Learning Model for Mental Disorder Detection on Social Media	web of sciience
27	Predicting problematic smartphone use based on early maladaptive schemas by using machine learning classification algorithms	web of sciience
28	Effectuating Supervised Machine Learning Techniques for Multiclass Classification of Problematic Internet and Mobile Usage	web of sciience
29	Exploring obesity, physical activity, and digital game addiction levels among adolescents: A study on machine learning-based prediction of digital game addiction	web of sciience
30	Autism Spectrum Disorder Detection: Video Games based Facial Expression Diagnosis using Deep Learning	web of sciience
31	Artificial Intelligence-Based Prediction of Recurrence after Curative Resection for Colorectal Cancer from Digital Pathological Images	web of sciience
32	Evaluation of an accelerometer-based monitor for detecting bed net use and human entry/exit using a machine learning algorithm	web of sciience
33	Machine learning technology to help predict smartphone addiction	web of sciience
34	The Use of Deep Learning-Based Computer Diagnostic Algorithm for Detection of Lymph Node Metastases of Gastric Adenocarcinoma	web of sciience
35	An Adoptive Miner-Misuse Based Online Anomaly Detection Approach in the Power System: An Optimum Reinforcement Learning Method	web of sciience
36	Digital biomarkers of anxiety disorder symptom changes: Personalized deep learning models using smartphone sensors accurately predict anxiety symptoms from ecological momentary assessments	web of sciience
37	The Use of Artificial Intelligence for the Intrusion Detection System in Computer Networks	web of sciience
38	Ethical implications of artificial intelligence in dermatology: use-case analysis of skin cancer diagnostic smartphone apps	web of sciience
39	Prediction of problematic social media use (PSU) using machine learning approaches	web of sciience
40	Mobile phone sensors and supervised machine learning to identify alcohol use events in young adults: Implications for just-in-time adaptive interventions	web of sciience
41	Late Breaking Abstract - Accuracy of artificial intelligence in detecting pathological breath sounds in children using digital stethoscopes	web of sciience
42	Diagnosing Attention Deficit Hyperactivity Disorder Using Machine Learning Methods on Serious Game-generated Data	web of sciience
43	Artificial-Intelligence-Based Decision Making for Oral Potentially Malignant Disorder Diagnosis in Internet of Medical Things Environment	web of sciience
44	Matrix metalloproteinase 9 expression and glioblastoma survival prediction using machine learning on digital pathological images	web of sciience
45	Use of ChatGPT4, an Online Artificial Intelligence Large Language Model, for Predicting Colonoscopy Screening Intervals	web of sciience
46	Detecting bipolar disorder on social media by post grouping and interpretable deep learning	web of sciience
47	The Use of Deep Learning to Improve Player Engagement in a Video Game through a Dynamic Difficulty Adjustment Based on Skills Classification	web of sciience
48	Stress can be detected during emotion-evoking smartphone use: a pilot study using machine learning	web of sciience
49	Computer aided detection of mercury heavy metal intoxicated fish: an application of machine vision and artificial intelligence technique	web of sciience
50	Real-Time Detection of Internet Addiction Using Reinforcement Learning System	web of sciience
51	Optimal Deep Learning-Based Vocal Fold Disorder Detection and Classification Model on High-Speed Video Endoscopy	web of sciience
52	Applying artificial intelligence methods to identify selected cybersecurity problems in computer networks	web of sciience
53	Competing With Artificial Intelligence Or Other Fans: Effects of Making Predictions About Game Outcome on Fans' Perceived Curiosity and Evaluations of Game Consumption	web of sciience
54	SEEG-Net: An explainable and deep learning-based cross-subject pathological activity detection method for drug-resistant epilepsy	web of sciience
55	Predicting the level of social media use among journalists: machine learning analysis	web of sciience
56	Deep Learning Mechanism for Pervasive Internet Addiction Prediction	web of sciience
57	Development of addiction risk prediction monitoring algorithm for digital intervention: A preliminary machine learning study	web of sciience
58	The RODI mHealth app Insight: Machine-Learning-Driven Identification of Digital Indicators for Neurodegenerative Disorder Detection	web of sciience
59	Explainable prediction of problematic smartphone use among South Korea's children and adolescents using a Machine learning approach	web of sciience
60	Identifying Cannabis Use Risk Through Social Media Based on Deep Learning Methods	web of sciience
61	Development of smartphone-controlled and machine-learning-powered integrated equipment for automated detection of bioavailable heavy metals in soils	web of sciience
62	An approach of evaluation of neural correlates of Internet use with machine learning methods	web of sciience
63	An interpretable deep learning approach for autism spectrum disorder detection in children using NASNet-mobile	web of sciience
64	Use of digital pathology and artificial intelligence for the diagnosis of Helicobacter pylori in gastric biopsies	web of sciience
65	ANALYSIS OF PREDICTORS OF INSECTICIDE TREATED NET USE (ITN) IN GUINEA USING MACHINE LEARNING ALGORITHMS	web of sciience
66	Application of Machine Learning Techniques to Predict the Occurrence of Distraction-affected Crashes with Phone-Use Data	web of sciience
67	Early diagnostic value of home video-based machine learning in autism spectrum disorder: a meta-analysis	web of sciience
68	Consistent and robust predictors of Internet Use among older adults over time identified by machine learning	web of sciience
69	Integrating Artificial Intelligence, Internet of Things, and Sensor-Based Technologies: A Systematic Review of Methodologies in Autism Spectrum Disorder Detection	web of sciience
70	Phenomenological Classification of Computer Game Addiction Definition by the Method of Cluster Analysis	web of sciience
71	An accurate prediction of the origin for bone metastatic cancer using deep learning on digital pathological images	web of sciience
72	Using smartphone app use and lagged-ensemble machine learning for the prediction of work fatigue and boredom	web of sciience
73	A review on diagnostic autism spectrum disorder approaches based on the Internet of Things and Machine Learning	web of sciience
74	Predictors of remission from body dysmorphic disorder after internet-delivered cognitive behavior therapy: a machine learning approach	web of sciience
75	Accurate diagnosis and prognosis prediction of gastric cancer using deep learning on digital pathological images: A retrospective multicentre study	web of sciience
76	Construction of influencing factor segmentation and intelligent prediction model of college students ' cell phone addiction model based on machine learning algorithm	web of sciience
77	Generalisation effects of predictive uncertainty estimation in deep learning for digital pathology	web of sciience
78	In the use of Artificial Intelligence and Hyperspectral Imaging in Digital Pathology for Breast Cancer Cell Identification	web of sciience
79	A computer-aided diagnosis system for breast pathology: a deep learning approach with model interpretability from pathological perspective	web of sciience
80	Use Case Evaluation and Digital Workflow of Breast Cancer Care by Artificial Intelligence and Blockchain Technology Application	web of sciience
81	Machine-Learning-Based Approaches for Post-Traumatic Stress Disorder Diagnosis Using Video and EEG Sensors: A Review	web of sciience
82	Stand-Alone Use of Artificial Intelligence for Digit Mammography and Digital Breast Tomosynthesis Screening: A Retrospective Evaluation	web of sciience
83	Using Machine Learning Algorithms to Predict People's Intention to Use Mobile Learning Platforms During the COVID-19 Pandemic: Machine Learning Approach	web of sciience
84	Smartphone as a monitoring tool for bipolar disorder: a systematic review including data analysis, machine learning algorithms and predictive modelling	web of sciience
85	Application of machine learning in predicting adolescent Internet behavioral addiction	web of sciience
86	A Motion Detection Algorithm for Video-polysomnography to Diagnose Sleep Disorder	web of sciience
87	How gaming passion contributes to the definition and diagnosis of problem gaming: A combined person-centered and supervised machine-learning analysis	web of sciience
88	Detecting Recovery Problems Just in Time: Application of Automated Linguistic Analysis and Supervised Machine Learning to an Online Substance Abuse Forum	web of sciience
89	Unmanned Aerial Vehicles and Digital Image Processing with Deep Learning for the Detection of Pathological Manifestations on Facades	web of sciience
90	A deep learning method for predicting the origins of cervical lymph node metastatic cancer on digital pathological images	web of sciience
91	REM-U-Net: Deep Learning Based Agile REM Prediction With Energy-Efficient Cell-Free Use Case	web of sciience
92	The Feasibility of Deep Learning Use for Adversarial Model Extraction in the Cybersecurity Domain	web of sciience
93	Building High Performance Explainable Machine Learning Models for Social Media-based Substance Use Prediction	web of sciience
94	Use of novel artificial intelligence computer-assisted detection (AI-CAD) for screening mammography: an analysis of 17,884 consecutive two-view full-field digital mammography screening exams	web of sciience
95	Revolutionizing Generalized Anxiety Disorder Detection using a Deep Learning Approach with MGADHF Architecture on Social Media	web of sciience
96	Digital phenotyping of generalized anxiety disorder: using artificial intelligence to accurately predict symptom severity using wearable sensors in daily life	web of sciience
97	Gastric Cancer Detection with Ensemble Learning on Digital Pathology: Use Case of Gastric Cancer on GasHisSDB Dataset	web of sciience
98	A data analysis competition to evaluate machine learning algorithms for use in brain-computer interfaces	web of sciience
99	Machine-Learning-Based Detection of Craving for Gaming Using Multimodal Physiological Signals: Validation of Test-Retest Reliability for Practical Use	web of sciience
100	Reinforcement Learning for the Problem of Detecting Intrusion in a Computer System	web of sciience
101	Digital phenotyping in bipolar disorder: Using longitudinal Fitbit data and personalized machine learning to predict mood symptomatology	web of sciience
102	The Use of Mobile Thermal Imaging and Deep Learning for Prediction of Surgical Site Infection	web of sciience
103	Stakeholder perception towards a machine-learning-based digital platform for detection and management of autism spectrum disorder	web of sciience
104	Machine Learning(s) in gaming disorder through the user-avatar bond: A step towards conceptual and methodological clarity Reply to: User-avatar bond as diagnostic indicator for gaming disorder: A word on the side of caution (2024)	web of sciience
105	Prediction of social media effects on students' academic performance using Machine Learning Algorithms (MLAs)	web of sciience
106	VIDIIA Hunter diagnostic platform: a low-cost, smartphone connected, artificial intelligence-assisted COVID-19 rapid diagnostics approved for medical use in the UK	web of sciience
107	Importance of Better Human-Computer Interaction in the Era of Deep Learning: Mammography Computer-Aided Diagnosis as a Use Case	web of sciience
108	Applying eXplainable AI Techniques to Interpret Machine Learning Predictive Models for the Analysis of Problematic Internet Use among Adolescents	web of sciience
109	Integration of an Artificial Intelligence Model into a Smartphone Flutter Application to Solve a Live Image Classification Problem	web of sciience
110	Accurate Prediction of Metachronous Liver Metastasis in Stage I-III Colorectal Cancer Patients Using Deep Learning With Digital Pathological Images	web of sciience
111	An investigation of the classification accuracy of a deep learning framework-based computer-aided diagnosis system in different pathological types of breast lesions	web of sciience
112	Predicting cannabis use moderation among a sample of digital self-help subscribers: A machine learning study	web of sciience
113	Predicting Success of a Digital Self-Help Intervention for Alcohol and Substance Use With Machine Learning	web of sciience
114	A Performance Enhancement of Deepfake Video Detection through the use of a Hybrid CNN Deep Learning Model	web of sciience
115	Use of artificial intelligence-based digital pathology to predict outcomes for immune checkpoint inhibitor therapy in advanced gastro-esophageal cancer	web of sciience
116	Research on Heavy Haul Train Protection Algorithm Based on Online Parameter Identification	web of sciience
117	Deep learning-based Monte Carlo dose prediction for heavy-ion online adaptive radiotherapy and fast quality assurance: A feasibility study	web of sciience
118	A novel framework for seasonal affective disorder detection: Comprehensive machine learning analysis using multimodal social media data and SMOTE	web of sciience
119	An easy-to-use three-dimensional protein-structure-prediction online platform DPL3D based on deep learning algorithms	web of sciience
120	Use of a machine learning-based smartphone app to detect the sunscreen features in a photograph and provide feature-based recommendation	web of sciience
121	Prospective effects of an artificial intelligence-based computer-aided detection system for prostate imaging on routine workflow and radiologists' outcomes	web of sciience
122	An exploratory application of machine learning methods to optimize prediction of responsiveness to digital interventions for eating disorder symptoms	web of sciience
123	Effects of artificial intelligence assistance on endoscopist performance: Comparison of diagnostic performance in superficial esophageal squamous cell carcinoma detection using video-based models	web of sciience
124	Investigating Machine Learning & Natural Language Processing Techniques Applied for Predicting Depression Disorder from Online Support Forums: A Systematic Literature Review	web of sciience
125	The development and validation of pathological sections based U-Net deep learning segmentation model for the detection of esophageal mucosa and squamous cell neoplasm	web of sciience
126	Predicting long-term outcome of Internet-delivered cognitive behavior therapy for social anxiety disorder using fMRI and support vector machine learning	web of sciience
127	Heavy metals prediction system in groundwater using online sensor and machine learning for water management: the case of typical industrial parK	web of sciience
128	Classification of internet addiction using machine learning on electroencephalography synchronization and functional connectivity	web of sciience
129	Quantitative digital histopathology and machine learning to predict pathological complete response to chemotherapy in breast cancer patients using pre-treatment tumor biopsies	web of sciience
130	The use of mobile thermal imaging and machine learning technology for the detection of early surgical site infections	web of sciience
131	Use of Machine Learning to Identify Predictors of Student Performance in Writing Viable Computer Programs with Repetition Loops and Methods	web of sciience
132	Computer-aided diagnosis of autism spectrum disorder from EEG signals using deep learning with FAWT and multiscale permutation entropy features	web of sciience
133	Enhancing Breast Cancer Risk Prediction with Machine Learning: Integrating BMI, Smoking Habits, Hormonal Dynamics, and BRCA Gene Mutations-A Game-Changer Compared to Traditional Statistical Models?	web of sciience
134	Leveraging web scraping and stacking ensemble machine learning techniques to enhance detection of major depressive disorder from social media posts	web of sciience
135	RETRACTION: Innovative Use of Self-Attention-Based Ensemble Deep Learning for Suicide Risk Detection in Social Media Posts	web of sciience
136	Artificial intelligence-based computer aided detection (AI-CAD) in the fight against tuberculosis: Effects of moving health technologies in global health	web of sciience
137	Moderating Effects of Time-Related Factors in Predicting the Helpfulness of Online Reviews: a Deep Learning Approach	web of sciience
138	Impact of the clinical use of artificial intelligence-assisted neoplasia detection for colonoscopy: a large-scale prospective propensity score-matched study (with video)	web of sciience
139	VIDIIA Hunter: a low-cost, smartphone connected, artificial intelligence-assisted COVID-19 rapid diagnostic platform approved for medical use in the UK (vol 10, 1144001, 2023)	web of sciience
140	Perspectives of deep learning based satellite imagery analysis and efficient training of the U-Net architecture for land-use classification	web of sciience
141	A Structured Analysis of the Video Degradation Effects on the Performance of a Machine Learning-enabled Pedestrian Detector	web of sciience
142	Real-Time Prediction of Urban Traffic Problems Based on Artificial Intelligence-Enhanced Mobile Ad Hoc Networks (MANETS)	web of sciience
143	Needles in hay-use of machine learning to identify references to drugs and adverse events in social media	web of sciience
144	Recent Advances in Artificial Intelligence to Improve Immunotherapy and the Use of Digital Twins to Identify Prognosis of Patients with Solid Tumors	web of sciience
145	SLG-NET: Subgraph Neural Network with Local-Global Braingraph Feature Extraction Modules and a Novel Subgraph Generation Algorithm for Automated Identification of Major Depressive Disorder	web of sciience
146	The Use of Digital Pathology and Artificial Intelligence in Histopathological Diagnostic Assessment of Prostate Cancer: A Survey of Prostate Cancer UK Supporters	web of sciience
147	Predictors of smartphone addiction in adolescents with depression: combing the machine learning and moderated mediation model approach	web of sciience
148	Predicting Fraud in Mobile Money Transactions using Machine Learning: The Effects of Sampling Techniques on the Imbalanced Dataset	web of sciience
149	Use of Deep Learning to Predict Acute Kidney Injury After Intravenous Contrast Media Administration: Prediction Model Development Study	web of sciience
150	Multi-Scale Digital Pathology Patch-Level Prostate Cancer Grading Using Deep Learning: Use Case Evaluation of DiagSet Dataset	web of sciience
151	Hidden Variables in Deep Learning Digital Pathology and Their Potential to Cause Batch Effects: Prediction Model Study	web of sciience
152	Mobile Device-centric Approach for Identifying Problem Spot in Network using Deep Learning	web of sciience
153	Adjacent-NET: Deep learning classification of adjacent buildings for assessing pounding effects using building facade images in earthquake-prone regions	web of sciience
154	A systematic review on the use of explainability in deep learning systems for computer aided diagnosis in radiology: Limited use of explainable AI?	web of sciience
155	Machine learning for accelerating macroscopic parameters prediction for poroelasticity problem in stochastic media	web of sciience
156	Predicting Cyber-Attacks Through the Use of Deep Learning Algorithms	web of sciience
157	Toolchain for Comprehensive Audio/Video Analysis Using Deep Learning Based Multimodal Approach: Use Case of Riot or Violent Context Detection	web of sciience
158	Use of Naive Bayes classifier algorithm to detect customers' interests in buying internet token	web of sciience
159	Use of machine learning techniques to predict the graduation time of Computer Engineering students in the Southeast region of Brazil	web of sciience
160	Enabling New Strategies to Prevent Problematic Online Gambling: A Machine Learning Approach for Identifying At-risk Online Gamblers in France	web of sciience
161	A review of deep learning models and online healthcare databases for electronic health records and their use for health prediction	web of sciience
162	Is it useful to use computerized tomography image-based artificial intelligence modelling in the differential diagnosis of chronic otitis media with and without cholesteatoma?	web of sciience
163	Identifying Internet Addiction and Evaluating the Efficacy of Treatment Based on Functional Connectivity Density: A Machine Learning Study	web of sciience
164	The Use of Big Data Analytics to Predict the Foreign Exchange Rate Based on Public Media A Machine-Learning Experiment	web of sciience
165	Original The use of machine learning algorithms to predict mental health outcomes based on behavioral data collected through digital devices	web of sciience
166	The Use of Digital Color Imaging and Machine Learning for the Evaluation of the Effects of Shade Drying and Open-Air Sun Drying on Mint Leaf Quality	web of sciience
167	Mood state and episode prediction of patients with mood disorder by machine learning using automatically recorded digital log data based on circadian rhythm	web of sciience
168	Using artificial intelligence algorithms to predict self-reported problem gambling with account-based player data in an online casino setting	web of sciience
169	How advantageous is it to use computed tomography image-based artificial intelligence modelling in the differential diagnosis of chronic otitis media with and without cholesteatoma?	web of sciience
170	A Semi-automatic Object Identification Technique Combining Computer Vision and Deep Learning for the Crosswalk Detection Problem	web of sciience
171	Predictors of Smartphone Addiction and Social Isolation among Jordanian Children and Adolescents Using SEM and ML	web of sciience
172	Development, validation, and evaluation of a deep learning model to screen cyclin-dependent kinase 12 inhibitors in cancers	web of sciience
173	Enhanced and hierarchical structure algorithm for data imbalance problem in semantic extraction under massive video dataset	web of sciience
174	Mental issues, internet addiction and quality of life predict burnout among Hungarian teachers: a machine learning analysis	web of sciience
175	Application of New Media in Student Management from the Perspective of Deep Learning and Evaluation and Analysis of Practical Effects	web of sciience
176	Use digital sensor and deep learning to evaluate motor performance in the D1PAM (LY3154207) phase 1B Parkinson's disease clinical trial	web of sciience
177	Abuse Detection of Cyberbullying in Tweets Data using Ensemble DL Model with Advanced Voting Mechanisms	web of sciience
178	The effects of artificial intelligence-based interactive scaffolding on secondary students' speaking performance, goal setting, self-evaluation, and motivation in informal digital learning of English	web of sciience
179	A Novel Machine Learning Approach for High-Performance Diagnosis of Premature Internet Addiction Using the Unfolded EEG Spectra	web of sciience
180	An Algorithm for the Broad Evaluation of Potential Matches between Actuator Concepts and Heavy-Duty Mobile Applications	web of sciience
181	Evaluation of the Computer-Based Intervention Program Stayingfit Brazil to Promote Healthy Eating Habits: The Results from a School Cluster-Randomized Controlled Trial	web of sciience
182	QQ-NET - using deep learning to solve quantitative susceptibility mapping and quantitative blood oxygen level dependent magnitude (QSM plus qBOLD or QQ) based oxygen extraction fraction (OEF) mapping	web of sciience
183	Using Artificial Intelligence Algorithms to Predict Self-Reported Problem Gambling Among Online Casino Gamblers from Different Countries Using Account-Based Player Data	web of sciience
184	Use of Deep Learning to Predict Acute Kidney Injury After Intravenous Contrast Media Administration: Prediction Model Development Study (vol 9, e27177, 2021)	web of sciience
185	Computationally Scalable and Clinically Sound: Laying the Groundwork to Use Machine Learning Techniques for Social Media and Language Data in Predicting Psychiatric Symptoms	web of sciience
186	Study protocol: Mixed-methods evaluation of a cluster-randomized trial on preventing dysregulated screen use in children under 3	web of sciience
187	Effects of Implementing Artificial Intelligence-Based Computer-Aided Detection for Chest Radiographs in Daily Practice on the Rate of Referral to Chest Computed Tomography in Pulmonology Outpatient Clinic	web of sciience
188	The metabolic evaluation of the child with an intellectual developmental disorder: Diagnostic algorithm for identification of treatable causes and new digital resource	web of sciience
189	AI-Powered Human-Computer Interaction Assisting Early Identification of Emotional and Facial Symptoms of Autism Spectrum Disorder in Children: A Deep Learning-Based Enhanced Facial Feature Recognition System	web of sciience
190	Selective Recovery of Zinc from Alkaline Batteries via a Basic Leaching Process and the Use of a Machine Learning-Based Digital Twin for Predictive Purposes	web of sciience
191	Characterizing Use of a Multicomponent Digital Intervention to Predict Treatment Outcomes in First-Episode Psychosis: Cluster Analysis	web of sciience
192	Evaluation of noise and blur effects with SIRT-FISTA-TV reconstruction algorithm: Application to fast environmental transmission electron tomography	web of sciience
193	Validation of deep learning-based computer-aided detection software use for interpretation of pulmonary abnormalities on chest radiographs and examination of factors that influence readers' performance and final diagnosis	web of sciience
194	Use of Machine Learning Algorithms Based on Text, Audio, and Video Data in the Prediction of Anxiety and Posttraumatic Stress in General and Clinical Populations: A Systematic Review	web of sciience
195	A Modified Decision Tree Algorithm Based on Genetic Algorithm for Mobile User Classification Problem	web of sciience
196	Nonionic surfactant Tween 80-facilitated bacterial transport in porous media: A nonmonotonic concentration-dependent performance, mechanism, and machine learning prediction	web of sciience
197	Development of use-specific high-performance cyber-nanomaterial optical detectors by effective choice of machine learning algorithms	web of sciience
198	Multi-Source Attention U-Net: A Novel Deep Learning Framework for the Land Use and Soil Salinization Classification of Keriya Oasis in China with RADARSAT-2 and Landsat-8 Data	web of sciience
199	Use of Health Belief Model-Based Deep Learning Classifiers for COVID-19 Social Media Content to Examine Public Perceptions of Physical Distancing: Model Development and Case Study	web of sciience
200	RETRACTION: RETRACTED: Innovative Use of Self-Attention-Based Ensemble Deep Learning for Suicide Risk Detection in Social Media Posts (Retracted article) (Retraction of Vol 14, 10.3390/APP14020893, 2024)	web of sciience
201	Evaluating the use of a Net-Metering mechanism in microgrids to reduce power generation costs with a swarm-intelligent algorithm	web of sciience
202	Machine Learning-based Approach to Detect Online Performance Problems in Distributed Systems	web of sciience
203	Use of BERT (Bidirectional Encoder Representations from Transformers)-Based Deep Learning Method for Extracting Evidences in Chinese Radiology Reports: Development of a Computer-Aided Liver Cancer Diagnosis Framework	web of sciience
204	SocialTERM-Extractor: Identifying and Predicting Social-Problem-Specific Key Noun Terms from a Large Number of Online News Articles Using Text Mining and Machine Learning Techniques	web of sciience
205	Diagnosis of Problems in Truck Ore Transport Operations in Underground Mines Using Various Machine Learning Models and Data Collected by Internet of Things Systems	web of sciience
206	Evaluation of Individuals' Interactions on Social Media within the Context of Artificial Intelligence and Its Critique in terms of Nagel's Approach to Problem of Other Minds	web of sciience
207	Use of a Total Variation Minimization Iterative Reconstruction Algorithm to Evaluate Reduced Projections during Digital Breast Tomosynthesis	web of sciience
208	Insights into the temporal dynamics of identifying problem gambling on an online casino: A machine learning study on routinely collected individual account data	web of sciience
209	Development of a Diagnostic Algorithm to Identify Psycho-Physiological Game Addiction Attributes Using Statistical Parameters	web of sciience
210	Diagnosis of borderline personality disorder based on Cyberball social exclusion task and resting-state fMRI: using machine learning approach as an auxiliary tool	web of sciience
211	Dynamic and robust method for detection and locating vehicles in the video images sequences with use of image processing algorithm	web of sciience
212	Identify Patterns in Online Bin Packing Problem: An Adaptive Pattern-Based Algorithm	web of sciience
213	Comparisons of different contrast resolution effects on a computer-aided detection system intended to cluster microcalcifications detected in dense breast images	web of sciience
214	Fuzzy Passive-Aggressive classification: A robust and efficient algorithm for online classification problems	web of sciience
215	Content-adaptive mode-dependent filtering algorithm for H.264/advanced video coding intra prediction	web of sciience
216	New Algorithm for Predicting the States of a Computer Network Using Multivalued Dependencies	web of sciience
217	A new approach based on game theory to reflect meta-cluster dependencies into VoIP attack detection using ensemble clustering	web of sciience
218	A constrained multi-objective evolutionary algorithm based on online problem identification and separate handling	web of sciience
219	Reducing Affliction Using Paternity Bearing and Addiction of Digital Gadgets by Classification Algorithm	web of sciience
220	Long-term effects of intensive multifactorial therapy in individuals with screen-detected type 2 diabetes in primary care: 10-year follow-up of the ADDITION-Europe cluster-randomised trial	web of sciience
221	Reduction of artifacts from contrast media in spectral-detector CT by combined use of virtual monoenergetic images and orthopedic metal-artifact-reduction algorithm	web of sciience
222	Online addiction analysis and identification of students by applying gd-LSTM algorithm to educational behaviour data	web of sciience
223	APPLICATION OF MULTIPLEX LIGATION-DEPENDENT PROBE AMPLIFICATION TO SCREEN FOR β-GLOBIN CLUSTER DELETIONS: DETECTION OF TWO NOVEL DELETIONS IN A MULTI ETHNIC POPULATION	web of sciience
224	Use of computer simulation to evaluate a putative cluster of genetic or teratologic outcomes: Adjustment for ''multiple hypotheses'' and application to a reported excess of Down's syndrome	web of sciience
225	CONTINUOUS ECG MONITORING VERSUS MOBILE TELEMETRY: A COMPARISON OF ARRHYTHMIA DIAGNOSTICS BETWEEN HUMAN AND ALGORITHM DEPENDENT SYSTEMS	web of sciience
226	Use of an online screening algorithm-Weight, Insulin-derived growth factor 1, Neonatal Retinopathy of Prematurity (WINROP) for predicting retinopathy of prematurity in Indian preterm babies	web of sciience
227	A data dependent computer algorithm for the detection of muscle activity onset and offset from EMG recordings	web of sciience
228	A New Full-Field Digital Mammography System with and without the Use of an Advanced Post-Processing Algorithm: Comparison of Image Quality and Diagnostic Performance	web of sciience
229	AN ALGORITHM FOR DIGITALLY IDENTIFYING HCV TREATMENT CANDIDATES: USE OF DIGITAL CASE FINDING AND CARE COORDINATION TO ELIMINATE HCV ACROSS A LARGE URBAN HEALTHCARE SYSTEM	web of sciience
230	Do social motivations predict addiction to social media in young people? The role of flow and algorithm awareness	web of sciience
231	Learning From Few Cyber-Attacks: Addressing the Class Imbalance Problem in Machine Learning-Based Intrusion Detection in Software-Defined Networking	web of sciience
232	Alternated and Multi-Step Inertial Algorithm with Three-Term Conjugate Gradient-Like Direction for Split Feasibilities with Applications in Classification Problems and Elastic Net	web of sciience
233	Beyond the SDG 15.3.1 Good Practice Guidance 1.0 using the Google Earth Engine platform: developing a self-adjusting algorithm to detect significant changes in water use efficiency and net primary production	web of sciience
234	Solving multi-objective optimization problem of convolutional neural network using fast forward quantum optimization algorithm: Application in digital image classification	web of sciience
235	Use of percentage of free prostate-specific antigen to identify men at high risk of prostate cancer when PSA levels are 2.51 to 4 ng/mL and digital rectal examination is not suspicious for prostate cancer: An alternative model	web of sciience
236	THE USE OF FRACTAL DIMENSION (FD) ANALYSIS IN DETECTION OF ANOMALIES, SABOTAGES, AND MALICIOUS ACTS IN A CYBER-PHYSICAL SYSTEM USING HIGUCHI'S ALGORITHM	web of sciience
237	This paper deals with model predictive control (MPC) for nonlinear systems using linear-parameter varying (LPV) embedding of the nonlinear dynamics (LPVMPC). The proposed LPVMPC can incorporate information of the future evolution of the scheduling parameter over the MPC prediction horizon with uncertainty bounds, which are used to construct anticipated scheduling tubes for robustification. Theref…	web of sciience
1	Accurate diagnosis and prognosis prediction of gastric cancer using deep learning on digital pathological images: A retrospective multicentre study	Pubmed
2	Prediction of Problematic Smartphone Use: A Machine Learning Approach	Pubmed
3	Early diagnostic value of home video-based machine learning in autism spectrum disorder: a meta-analysis	Pubmed
4	Generalisation effects of predictive uncertainty estimation in deep learning for digital pathology	Pubmed
5	SEEG-Net: An explainable and deep learning-based cross-subject pathological activity detection method for drug-resistant epilepsy	Pubmed
6	Predictors of compulsive cyberporn use: A machine learning analysis	Pubmed
7	Optimal Deep Learning-Based Vocal Fold Disorder Detection and Classification Model on High-Speed Video Endoscopy	Pubmed
8	Artificial intelligence accuracy in detecting pathological breath sounds in children using digital stethoscopes	Pubmed
9	Matrix metalloproteinase 9 expression and glioblastoma survival prediction using machine learning on digital pathological images	Pubmed
10	Next generation diagnostic pathology: use of digital pathology and artificial intelligence tools to augment a pathological diagnosis	Pubmed
11	Effects of artificial intelligence assistance on endoscopist performance: Comparison of diagnostic performance in superficial esophageal squamous cell carcinoma detection using video-based models	Pubmed
12	Using Smartphone App Use and Lagged-Ensemble Machine Learning for the Prediction of Work Fatigue and Boredom	Pubmed
13	The Use of Mobile Thermal Imaging and Deep Learning for Prediction of Surgical Site Infection	Pubmed
14	Use of digital pathology and artificial intelligence for the diagnosis of Helicobacter pylori in gastric biopsies	Pubmed
15	Stand-Alone Use of Artificial Intelligence for Digital Mammography and Digital Breast Tomosynthesis Screening: A Retrospective Evaluation	Pubmed
16	Use of Machine Learning Algorithms Based on Text, Audio, and Video Data in the Prediction of Anxiety and Posttraumatic Stress in General and Clinical Populations: A Systematic Review	Pubmed
17	Machine Learning-Based Classification of Dependence in Ambulation in Stroke Patients Using Smartphone Video Data	Pubmed
18	The Use of Deep Learning-Based Computer Diagnostic Algorithm for Detection of Lymph Node Metastases of Gastric Adenocarcinoma	Pubmed
19	Machine learning based classification of excessive smartphone users via neuronal cue reactivity	Pubmed
20	Digital phenotyping in bipolar disorder: Using longitudinal Fitbit data and personalized machine learning to predict mood symptomatology	Pubmed
21	Artificial Intelligence-Based Prediction of Recurrence after Curative Resection for Colorectal Cancer from Digital Pathological Images	Pubmed
22	Artificial intelligence-based computer aided detection (AI-CAD) in the fight against tuberculosis: Effects of moving health technologies in global health	Pubmed
23	The RODI mHealth app Insight: Machine-Learning-Driven Identification of Digital Indicators for Neurodegenerative Disorder Detection	Pubmed
24	Effects of Implementing Artificial Intelligence-Based Computer-Aided Detection for Chest Radiographs in Daily Practice on the Rate of Referral to Chest Computed Tomography in Pulmonology Outpatient Clinic	Pubmed
25	The Use of Digital Pathology and Artificial Intelligence in Histopathological Diagnostic Assessment of Prostate Cancer: A Survey of Prostate Cancer UK Supporters	Pubmed
26	Development, validation, and evaluation of a deep learning model to screen cyclin-dependent kinase 12 inhibitors in cancers	Pubmed
27	Using artificial intelligence algorithms to predict self-reported problem gambling with account-based player data in an online casino setting	Pubmed
28	Artificial-Intelligence-Based Decision Making for Oral Potentially Malignant Disorder Diagnosis in Internet of Medical Things Environment	Pubmed
29	Quantitative digital histopathology and machine learning to predict pathological complete response to chemotherapy in breast cancer patients using pre-treatment tumor biopsies	Pubmed
30	Use of Deep Learning to Predict Acute Kidney Injury After Intravenous Contrast Media Administration: Prediction Model Development Study	Pubmed
31	Use Case Evaluation and Digital Workflow of Breast Cancer Care by Artificial Intelligence and Blockchain Technology Application	Pubmed
32	A systematic review on the use of explainability in deep learning systems for computer aided diagnosis in radiology: Limited use of explainable AI?	Pubmed
33	Smartphone as a monitoring tool for bipolar disorder: a systematic review including data analysis, machine learning algorithms and predictive modelling	Pubmed
34	Digital biomarkers of anxiety disorder symptom changes: Personalized deep learning models using smartphone sensors accurately predict anxiety symptoms from ecological momentary assessments	Pubmed
35	Digital phenotyping of generalized anxiety disorder: using artificial intelligence to accurately predict symptom severity using wearable sensors in daily life	Pubmed
36	Hidden Variables in Deep Learning Digital Pathology and Their Potential to Cause Batch Effects: Prediction Model Study	Pubmed
37	Application of machine learning in predicting adolescent Internet behavioral addiction	Pubmed
38	Severity identification for internet gaming disorder using heart rate variability reactivity for gaming cues: a deep learning approach	Pubmed
39	Recent Advances in Artificial Intelligence to Improve Immunotherapy and the Use of Digital Twins to Identify Prognosis of Patients with Solid Tumors	Pubmed
40	Characterizing Use of a Multicomponent Digital Intervention to Predict Treatment Outcomes in First-Episode Psychosis: Cluster Analysis	Pubmed
41	Classification of internet addiction using machine learning on electroencephalography synchronization and functional connectivity	Pubmed
42	Development of smartphone-controlled and machine-learning-powered integrated equipment for automated detection of bioavailable heavy metals in soils	Pubmed
43	An exploratory application of machine learning methods to optimize prediction of responsiveness to digital interventions for eating disorder symptoms	Pubmed
44	Mobile phone sensors and supervised machine learning to identify alcohol use events in young adults: Implications for just-in-time adaptive interventions	Pubmed
45	An interpretable deep learning approach for autism spectrum disorder detection in children using NASNet-mobile	Pubmed
46	Gastric Cancer Detection with Ensemble Learning on Digital Pathology: Use Case of Gastric Cancer on GasHisSDB Dataset	Pubmed
47	An accurate prediction of the origin for bone metastatic cancer using deep learning on digital pathological images	Pubmed
48	Computer-aided diagnosis of autism spectrum disorder from EEG signals using deep learning with FAWT and multiscale permutation entropy features	Pubmed
49	Use of novel artificial intelligence computer-assisted detection (AI-CAD) for screening mammography: an analysis of 17,884 consecutive two-view full-field digital mammography screening exams	Pubmed
50	Mining Digital Traces of Facebook Activity for the Prediction of Individual Differences in Tendencies Toward Social Networks Use Disorder: A Machine Learning Approach	Pubmed
51	Evaluation of an accelerometer-based monitor for detecting bed net use and human entry/exit using a machine learning algorithm	Pubmed
52	Prediction of outcome in internet-delivered cognitive behaviour therapy for paediatric obsessive-compulsive disorder: A machine learning approach	Pubmed
53	The development and validation of pathological sections based U-Net deep learning segmentation model for the detection of esophageal mucosa and squamous cell neoplasm	Pubmed
54	A Machine Learning Approach for Continuous Mining of Nonidentifiable Smartphone Data to Create a Novel Digital Biomarker Detecting Generalized Anxiety Disorder: Prospective Cohort Study	Pubmed
55	Accurate Prediction of Metachronous Liver Metastasis in Stage I-III Colorectal Cancer Patients Using Deep Learning With Digital Pathological Images	Pubmed
56	Predicting cannabis use moderation among a sample of digital self-help subscribers: A machine learning study	Pubmed
57	QQ-NET - using deep learning to solve quantitative susceptibility mapping and quantitative blood oxygen level dependent magnitude (QSM+qBOLD or QQ) based oxygen extraction fraction (OEF) mapping	Pubmed
58	Is it useful to use computerized tomography image-based artificial intelligence modelling in the differential diagnosis of chronic otitis media with and without cholesteatoma?	Pubmed
59	How advantageous is it to use computed tomography image-based artificial intelligence modelling in the differential diagnosis of chronic otitis media with and without cholesteatoma?	Pubmed
60	Exploring obesity, physical activity, and digital game addiction levels among adolescents: A study on machine learning-based prediction of digital game addiction	Pubmed
61	The metabolic evaluation of the child with an intellectual developmental disorder: diagnostic algorithm for identification of treatable causes and new digital resource	Pubmed
62	Predictors of remission from body dysmorphic disorder after internet-delivered cognitive behavior therapy: a machine learning approach	Pubmed
63	Facial emotion based smartphone addiction detection and prevention using deep learning and video based learning	Pubmed
64	Machine-Learning-Based Detection of Craving for Gaming Using Multimodal Physiological Signals: Validation of Test-Retest Reliability for Practical Use	Pubmed
65	Prospective effects of an artificial intelligence-based computer-aided detection system for prostate imaging on routine workflow and radiologists' outcomes	Pubmed
66	VIDIIA Hunter diagnostic platform: a low-cost, smartphone connected, artificial intelligence-assisted COVID-19 rapid diagnostics approved for medical use in the UK	Pubmed
67	Impact of the clinical use of artificial intelligence-assisted neoplasia detection for colonoscopy: a large-scale prospective, propensity score-matched study (with video)	Pubmed
68	Use of Big Data and Machine Learning Methods in the Monitoring and Evaluation of Digital Health Programs in India: An Exploratory Protocol	Pubmed
69	Use of a machine learning-based smartphone app to detect the sunscreen features in a photograph and provide feature-based recommendation	Pubmed
70	Predicting Success of a Digital Self-Help Intervention for Alcohol and Substance Use With Machine Learning	Pubmed
71	The use of mobile thermal imaging and machine learning technology for the detection of early surgical site infections	Pubmed
72	Identification of patients with internet gaming disorder via a radiomics-based machine learning model of subcortical structures in high-resolution T1-weighted MRI	Pubmed
73	Mental issues, internet addiction and quality of life predict burnout among Hungarian teachers: a machine learning analysis	Pubmed
74	Use of BERT (Bidirectional Encoder Representations from Transformers)-Based Deep Learning Method for Extracting Evidences in Chinese Radiology Reports: Development of a Computer-Aided Liver Cancer Diagnosis Framework	Pubmed
75	Validation of deep learning-based computer-aided detection software use for interpretation of pulmonary abnormalities on chest radiographs and examination of factors that influence readers' performance and final diagnosis	Pubmed
76	Application of New Media in Student Management from the Perspective of Deep Learning and Evaluation and Analysis of Practical Effects	Pubmed
77	Use of an online screening algorithm - Weight, Insulin-derived growth factor 1, Neonatal Retinopathy of Prematurity (WINROP) for predicting retinopathy of prematurity in Indian preterm babies	Pubmed
78	Identifying Internet Addiction and Evaluating the Efficacy of Treatment Based on Functional Connectivity Density: A Machine Learning Study	Pubmed
79	Explainable prediction of problematic smartphone use among South Korea's children and adolescents using a Machine learning approach	Pubmed
80	Deep learning-based Monte Carlo dose prediction for heavy-ion online adaptive radiotherapy and fast quality assurance: A feasibility study	Pubmed
81	Stress can be detected during emotion-evoking smartphone use: a pilot study using machine learning	Pubmed
82	A deep learning method for predicting the origins of cervical lymph node metastatic cancer on digital pathological images	Pubmed
83	Detecting heavy trucks from mobile phone trajectories using image-based behavioral representations and deep learning models	Pubmed
84	Using Machine Learning Algorithms to Predict People's Intention to Use Mobile Learning Platforms During the COVID-19 Pandemic: Machine Learning Approach	Pubmed
85	An easy-to-use three-dimensional protein-structure-prediction online platform "DPL3D" based on deep learning algorithms	Pubmed
86	Smartphone dependence predicts poorer mental health outcomes, eating behaviors, activity levels, and body image: A cluster analysis of Brazilian university students	Pubmed
87	Evaluation of noise and blur effects with SIRT-FISTA-TV reconstruction algorithm: Application to fast environmental transmission electron tomography	Pubmed
88	Multi-Scale Digital Pathology Patch-Level Prostate Cancer Grading Using Deep Learning: Use Case Evaluation of DiagSet Dataset	Pubmed
89	Nonionic surfactant Tween 80-facilitated bacterial transport in porous media: A nonmonotonic concentration-dependent performance, mechanism, and machine learning prediction	Pubmed
90	Evaluation of the Computer-Based Intervention Program Stayingfit Brazil to Promote Healthy Eating Habits: The Results from a School Cluster-Randomized Controlled Trial	Pubmed
91	Predictors of smartphone addiction in adolescents with depression: combing the machine learning and moderated mediation model approach	Pubmed
92	An investigation of the classification accuracy of a deep learning framework-based computer-aided diagnosis system in different pathological types of breast lesions	Pubmed
93	Construction of influencing factor segmentation and intelligent prediction model of college students' cell phone addiction model based on machine learning algorithm	Pubmed
94	Heavy metals prediction system in groundwater using online sensor and machine learning for water management: the case of typical industrial park	Pubmed
95	Detecting Recovery Problems Just in Time: Application of Automated Linguistic Analysis and Supervised Machine Learning to an Online Substance Abuse Forum	Pubmed
96	Evaluation of the gambling habits of Spanish adolescents and young adults post-COVID-19 and implementation of a digital escape room intervention for preventing gambling: study protocol of a cluster-randomized controlled trial (GAMBL-OUT project)	Pubmed
97	A modified decision tree algorithm based on genetic algorithm for mobile user classification problem	Pubmed
98	Mental disorder preventing by worry levels detection in social media using deep learning based on psycho-linguistic features: application on the COVID-19 lockdown period	Pubmed
99	A novel framework for seasonal affective disorder detection: Comprehensive machine learning analysis using multimodal social media data and SMOTE	Pubmed
100	Long-term effects of intensive multifactorial therapy in individuals with screen-detected type 2 diabetes in primary care: 10-year follow-up of the ADDITION-Europe cluster-randomised trial	Pubmed
101	Insights into the temporal dynamics of identifying problem gambling on an online casino: A machine learning study on routinely collected individual account data	Pubmed
102	Corrigendum: VIDIIA Hunter: a low-cost, smartphone connected, artificial intelligence-assisted COVID-19 rapid diagnostic platform approved for medical use in the UK	Pubmed
103	Reduction of artifacts from contrast media in spectral-detector CT by combined use of virtual monoenergetic images and orthopedic metal-artifact-reduction algorithm	Pubmed
104	Correction: Use of Deep Learning to Predict Acute Kidney Injury After Intravenous Contrast Media Administration: Prediction Model Development Study	Pubmed
105	Use of Health Belief Model-Based Deep Learning Classifiers for COVID-19 Social Media Content to Examine Public Perceptions of Physical Distancing: Model Development and Case Study	Pubmed
106	Study protocol: Mixed-methods evaluation of a cluster-randomized trial on preventing dysregulated screen use in children under 3	Pubmed
107	Use of a Total Variation Minimization Iterative Reconstruction Algorithm to Evaluate Reduced Projections during Digital Breast Tomosynthesis	Pubmed
108	A new full-field digital mammography system with and without the use of an advanced post-processing algorithm: comparison of image quality and diagnostic performance	Pubmed
109	Importance of Better Human-Computer Interaction in the Era of Deep Learning: Mammography Computer-Aided Diagnosis as a Use Case	Pubmed
110	Use of percentage of free prostate-specific antigen to identify men at high risk of prostate cancer when PSA levels are 2.51 to 4 ng/mL and digital rectal examination is not suspicious for prostate cancer: an alternative model	Pubmed
111	A computer algorithm describing the process of vessel formation and maturation, and its use for predicting the effects of anti-angiogenic and anti-maturation therapy on vascular tumor growth	Pubmed
112	A new algorithm for use in computer identification	Pubmed
113	Predicting long-term outcome of Internet-delivered cognitive behavior therapy for social anxiety disorder using fMRI and support vector machine learning	Pubmed
114	Use of computer simulation to evaluate a putative cluster of genetic or teratologic outcomes: adjustment for "multiple hypotheses" and application to a reported excess of Down's syndrome	Pubmed
115	A data analysis competition to evaluate machine learning algorithms for use in brain-computer interfaces	Pubmed
116	Use of a Bayesian algorithm in the computer-assisted diagnosis of appendicitis	Pubmed
117	Application of multiplex ligation-dependent probe amplification to screen for β-globin cluster deletions: detection of two novel deletions in a multi ethnic population	Pubmed
118	A data dependent computer algorithm for the detection of muscle activity onset and offset from EMG recordings	Pubmed
119	Comparisons of different contrast resolution effects on a computer-aided detection system intended to cluster microcalcifications detected in dense breast images	Pubmed
120	[The use of a computer for the diagnosis of comatose states in diabetics (a differential diagnostic algorithm)]	Pubmed
121	[On some problems of result documentation and computer supported finding of differential diagnosis in the radiological diagnosis by means of cluster analysis (author's transl)]	Pubmed
1	Mobile phone sensors and supervised machine learning to identify alcohol use events in young adults: Implications for just-in-time adaptive interventions.	APA PsycInfo
2	Digital phenotyping in bipolar disorder: Using longitudinal Fitbit data and personalized machine learning to predict mood symptomatology.	APA PsycInfo
3	Competing with artificial intelligence or other fans: Effects of making predictions about game outcome on fans’ perceived curiosity and evaluations of game consumption.	APA PsycInfo
4	The effects of artificial intelligence-based interactive scaffolding on secondary students’ speaking performance, goal setting, self-evaluation, and motivation in informal digital learning of english.	APA PsycInfo
5	Do social motivations predict addiction to social media in young people? The role of flow and algorithm awareness.	APA PsycInfo
6	Stakeholder perception towards a machine‐learning‐based digital platform for detection and management of autism spectrum disorder.	APA PsycInfo
7	Machine learning based classification of excessive smartphone users via neuronal cue reactivity.	APA PsycInfo
8	Predicting cannabis use moderation among a sample of digital self-help subscribers: A machine learning study.	APA PsycInfo
9	Understanding and predicting customers’ intentions to use smartphone-based online games: A deep-learning-based dual-stage modelling analysis.	APA PsycInfo
10	Use of machine learning algorithms based on text, audio, and video data in the prediction of anxiety and posttraumatic stress in general and clinical populations: A systematic review.	APA PsycInfo
11	Using artificial intelligence algorithms to predict self-reported problem gambling among online casino gamblers from different countries using account-based player data.	APA PsycInfo
12	Predicting problematic smartphone use based on early maladaptive schemas by using machine learning classification algorithms.	APA PsycInfo
13	Artificial intelligence-based computer aided detection (AI-CAD) in the fight against tuberculosis: Effects of moving health technologies in global health.	APA PsycInfo
14	Mining digital traces of Facebook activity for the prediction of individual differences in tendencies toward social networks use disorder: A machine learning approach.	APA PsycInfo
15	Enabling new strategies to prevent problematic online gambling: A machine learning approach for identifying at-risk online gamblers in france.	APA PsycInfo
16	Consistent and robust predictors of Internet Use among older adults over time identified by machine learning.	APA PsycInfo
17	Digital biomarkers of anxiety disorder symptom changes: Personalized deep learning models using smartphone sensors accurately predict anxiety symptoms from ecological momentary assessments.	APA PsycInfo
18	Prediction of problematic social media use (PSU) using machine learning approaches.	APA PsycInfo
19	An exploratory application of machine learning methods to optimize prediction of responsiveness to digital interventions for eating disorder symptoms.	APA PsycInfo
20	Using smartphone app use and lagged-ensemble machine learning for the prediction of work fatigue and boredom.	APA PsycInfo
21	Characterizing use of a multicomponent digital intervention to predict treatment outcomes in first-episode psychosis: Cluster analysis.	APA PsycInfo
22	Predicting success of a digital self-help intervention for alcohol and substance use with machine learning.	APA PsycInfo
23	Hidden variables in deep learning digital pathology and their potential to cause batch effects: Prediction model study.	APA PsycInfo
24	Predictors of remission from body dysmorphic disorder after internet-delivered cognitive behavior therapy: A machine learning approach.	APA PsycInfo
25	Prediction of outcome in internet‐delivered cognitive behaviour therapy for paediatric obsessive‐compulsive disorder: A machine learning approach.	APA PsycInfo
26	Detecting recovery problems just in time: Application of automated linguistic analysis and supervised machine learning to an online substance abuse forum.	APA PsycInfo
1	Real-time detection of internet addiction using reinforcement learning system	Google
2	An empirical comparison of machine learning clustering methods in the study of Internet addiction among students majoring in Computer Sciences	Google
3	A Novel Machine Learning Approach for High-Performance Diagnosis of Premature Internet Addiction Using the Unfolded EEG Spectra.	Google
4	Mental issues, internet addiction and quality of life predict burnout among Hungarian teachers: a machine learning analysis	Google
5	Application of machine learning in predicting adolescent Internet behavioral addiction	Google
6	Internet addiction disorder detection of Chinese college students using several personality questionnaire data and support vector machine	Google
7	Empirical comparison of clustering and classification methods for detecting Internet addiction	Google
8	Ensemble Classification and Clustering Methods of Machine Learning in the Study of Internet Addiction of Students	Google
9	A Machine Learning Model for Predicting Internet Addiction in Teenage and Young Students	Google
10	Extraction of psychological symptoms and instantaneous respiratory frequency as indicators of internet addiction using rule-based machine learning	Google
11	Applications of machine learning in addiction studies: A systematic review	Google
12	Neuro-physiological porn addiction detection using machine learning approach	Google
13	Deep learning mechanism for pervasive internet addiction prediction	Google
14	Review on Internet addiction amongst college students by using Data Science and Machine Learning	Google
15	EEG signals based internet addiction diagnosis using convolutional neural networks	Google
16	Detecting recovery problems just in time: application of automated linguistic analysis and supervised machine learning to an online substance abuse forum	Google
17	Detection of Facebook addiction using machine learning	Google
18	A machine learning based approach to predict online gaming addiction in the context of Bangladesh	Google
19	Machine learning approach to detect online shopping addiction	Google
20	An ensemble classifier with case-based reasoning system for identifying internet addiction	Google
21	A study on social media addiction analysis on the people of Bangladesh using machine learning algorithms	Google
22	Internet addiction and mental health prediction using ensemble learning based on web browsing history	Google
23	Classification of internet addiction using machine learning on electroencephalography synchronization and functional connectivity	Google
24	AI-Driven Digital Well-being: Developing Machine Learning Model to Predict and Mitigate Internet Addiction	Google
25	Construction of influencing factor segmentation and intelligent prediction model of college students' cell phone addiction model based on machine learning algorithm	Google
26	Classification of depression, internet addiction and prediction of self-esteem among university students	Google
27	Investigation of the Differential Power of Young's Internet Addiction Questionnaire Using the Decision Stump Tree	Google
28	How machine learning is used to study addiction in digital healthcare: A systematic review	Google
29	Detecting internet addiction disorder using Bayesian networks	Google
30	Practical foundations of machine learning for addiction research. Part I. Methods and techniques	Google
31	Web page classification using convolutional neural network (CNN) towards eliminating internet addiction	Google
32	Deep learning on game addiction detection based on electroencephalogram	Google
33	Log-file analysis to identify internet-addiction in children	Google
34	Predicting likelihood of psychological disorders in PlayerUnknown's Battlegrounds (PUBG) players from Asian countries using supervised machine learning	Google
35	Impaired reinforcement learning and behavioral activation/inhibition systems in internet addiction	Google
36	Predicting internet addiction in college students using a 1D-CNN model: analysis of influencing factors	Google
37	Problematic use of digital technologies and its impact on mental health during COVID-19 pandemic: assessment using machine learning	Google
38	How has internet addiction been tracked over the last decade? A literature review and 3C paradigm for future research	Google
39	Framework for behavioral disorder detection using machine learning and application of virtual cognitive behavioral therapy in COVID-19 pandemic	Google
40	Machine learning identifies different related factors associated with depression and suicidal ideation in Chinese children and adolescents	Google
41	Identification of patients with internet gaming disorder via a radiomics-based machine learning model of subcortical structures in high-resolution T1-weighted MRI	Google
42	A Review on Recent Machine Learning Applications for Addiction Disorders	Google
43	Multimodal-based machine learning approach to classify features of internet gaming disorder and alcohol use disorder: a sensor-level and source-level …	Google
44	Online addiction analysis and identification of students by applying gd-LSTM algorithm to educational behaviour data	Google
45	Machine-learning-based detection of craving for gaming using multimodal physiological signals: Validation of test-retest reliability for practical use	Google
46	Prediction of problematic smartphone use: A machine learning approach	Google
47	Automation of detection of social network mental disorders–A review	Google
48	Enhancing the Performance of Machine Learning Classifiers by Hyperparameter Optimization in Detecting Anxiety Levels of Online Gamers	Google
49	Modeling the Detection of Internet Addiction Disorder Using Bayesian Networks	Google
50	Detecting Internet Addiction Disorder Using Bayesian Networks	Google
51	A Machine Learning Approach To Predict Social Media Addiction During COVID-19 Pandemic	Google
52	Harnessing Artificial Intelligence for Preventing and Detecting Addiction in Digital Healthcare and social media among students of age group 12 to 18	Google
53	Precision psychiatry applications with pharmacogenomics: artificial intelligence and machine learning approaches	Google
54	Severity identification for internet gaming disorder using heart rate variability reactivity for gaming cues: a deep learning approach	Google
55	Investigating Digital Addiction in the Context of Machine Learning Based System Design	Google
56	A closer look at fake news detection: A deep learning perspective	Google
57	Predicting the Risk of Loneliness in Children and Adolescents: A Machine Learning Study	Google
58	EEG-Based Detection of Pornography Addiction: Deep Learning Models with Attention Mechanism for Unveiling Neurocognitive Patterns	Google
59	Severity Detection of Problematic Smartphone Usage (PSU) and its Effect on Human Lifestyle using Machine Learning	Google
60	Mitigating and Controlling Virtual Addiction Through Web Forensics and Deep Learning	Google
61	Enabling new strategies to prevent problematic online gambling: A machine learning approach for identifying at-risk online gamblers in France	Google
62	Illegal Online Gambling Site Detection using Multiple Resource-Oriented Machine Learning	Google
63	An unsupervised machine learning approach for the detection and characterization of illicit drug-dealing comments and interactions on Instagram	Google
64	Comparing 'fair'machine learning models for detecting at-risk online gamblers	Google
65	Using machine learning to model problematic smartphone use severity: The significant role of fear of missing out	Google
66	Identification and prediction of phubbing behavior: A data-driven approach	Google
67	Machine learning-based approach on predicting online shopping addiction using EEG signals	Google
68	A Convolutional Neural Network (CNN) Classification Model for Web Page: A Tool for Improving Web Page Category Detection Accuracy	Google
69	Exploring the nexus of mental health research and data synthesis: Role of medical data quality in machine learning for addiction studies	Google
70	e-Addictology: an overview of new technologies for assessing and intervening in addictive behaviors	Google
71	Establishing the temporal stability of machine learning models that detect online gambling-related harms	Google
72	Machine Learning Approach to Detect the Anxiety and Depression Level of Video Game Dependent Individuals	Google
73	Social Network Mental Disorders Detection Using Machine Learning	Google
74	Research trend on the use of IT in Digital Addiction: An investigation using a systematic literature review	Google
75	Addictive Disorder Susceptibility Prediction Using Machine Learning Approaches	Google
76	Predictive Analysis on Student's Mental Health Towards Online Mobile Games Using Machine Learning	Google
77	An Artificial Predictive Modeling Framework for Automatically Detecting Problematic Use of Internet	Google
78	Machine Learning for Detecting Social Media Addiction Patterns: Analyzing User Behavior and Mental Health Data	Google
79	Revolutionizing Addiction Medicine: The Role of Artificial Intelligence	Google
80	Detection of Problem Gambling with Less Features Using Machine Learning Methods	Google
81	Gambling addiction, a machine learning approach	Google
82	The use of machine learning to improve the identification and assessment of internet-related disorders	Google
83	Mining digital traces of Facebook activity for the prediction of individual differences in tendencies toward social networks use disorder: A machine learning approach	Google
84	Unraveling Game Addiction Behavior Among Digital Native Students: Leveraging Machine Learning for Insights	Google
85	Applying eXplainable AI Techniques to Interpret Machine Learning Predictive Models for the Analysis of Problematic Internet Use among Adolescents	Google
86	Using machine learning to predict potential online gambling addicts.	Google
87	Social network mental disorder detection via online social media mining using machine learning framework	Google
88	Development and Implementation of a Web Application for Monitoring Social Media Use in Adolescents using Predictive Models Based on Machine Learning	Google
89	An Efficient Detection of Phishing Website using Machine Learning	Google
90	A survey of techniques for internet traffic classification using machine learning	Google
91	A Synoptic Survey of Social Network Mental Disorder Detection	Google
92	Identification of Users in a Gambling Problem with the Use of Machine Learning	Google
93	Detection of Social Network Mental Disorders Through Mining of Online Social Media	Google
94	A comprehensive study on social network mental disorders detection via online social media mining	Google
95	Sinhala hate speech detection in social media using machine learning and deep learning	Google
96	Smartphones dependency risk analysis using machine-learning predictive models	Google
97	User perspective Bangla sentiment analysis for online gaming addiction using machine learning	Google
98	A Deep Learning Model to Analyse Social-Cyber Psychological Problems in Youth.	Google
99	Online Social Network Data-Driven Early Detection on Short-Form Video Addiction	Google
100	A Deep Learning Framework for Ensuring Responsible Play in Skill-based Cash Gaming	Google
101	Using machine learning to predict self-exclusion status in online gamblers on the PlayNow. com platform in British Columbia	Google
102	Early Detection of Online Gambling Addiction	Google
103	Predicting Phubbing Through Machine Learning: A Study of Internet Usage and Health Risks	Google
104	Detection of toxic comments over the internet using deep learning methods	Google
105	Student Mental Health Assessment via Machine Learning Techniques	Google
106	Text categorization performance examination using machine learning algorithms	Google
107	Detection of IAD based on personality questionnaires of Chinese college students and SVMs	Google
108	Mining online social data for detecting social network mental disorders	Google
109	Machine Learning Model for Prediction of Smartphone Addiction	Google
110	Prediction on Digital Addiction among Undergraduate Students during Pandemic using Machine Learning	Google
111	Automatically detecting problematic use of smartphones	Google
112	Multiple-kernel support vector machine for predicting internet gaming disorder using multimodal fusion of PET, EEG, and clinical features	Google
113	Study on Social Network Mental Disorder Detection Based Markov Model	Google
114	Social media toxicity classification using deep learning: real-world application UK Brexit	Google
115	Identifying Influences: A Machine Learning and Explainable AI Approach to Analyzing Social Media Addiction Resulting from Academic Frustration.	Google
116	Electroencephalogram feature detection and classification in people with internet addiction disorder with visual oddball paradigm	Google
117	Predicting Smartphone Addiction in Teenagers: An Integrative Model Incorporating Machine Learning and Big Five Personality Traits	Google
118	Machine Learning Prognosis for Smartphone Dependency	Google
119	Predicting the severity of internet gaming disorder with resting-state brain features: A multi-voxel pattern analysis	Google
120	Integrating EEG biomarkers in the neurocognitive screening of executive functions in substance and behavioral addiction	Google
121	An Adversarial Machine Learning-Based Fast Detection Method for Denial of Service-Oriented Cyber Attacks in Internet of Vehicles	Google
122	Predicting future problem gamblers using Machine Learning Algorithms	Google
123	Predicting online game-addicted behaviour with sentiment analysis using Twitter data	Google
124	Detection of craving for gaming in adolescents with internet gaming disorder using multimodal biosignals	Google
125	Two-Level Classification of Chronic Stress Using Machine Learning on Resting-State EEG Recordings.	Google
126	Predictors of smartphone addiction and social isolation among Jordanian children and adolescents using SEM and ML	Google
127	Predicting online shopping addiction: a decision tree model analysis	Google
128	Screen Media Use Among Children and Adolescents–Applications of Supervised and Unsupervised Machine Learning and Sentiment Analysis	Google
129	A Machine Learning Based Model Disigned to Smartphone Addiction	Google
130	Fake Video News Detection Using Deep Learning Algorithm	Google
131	The Future of Artificial Intelligence and Machine Learning in Online Social Networking	Google
132	Problematic internet use: proposed classification and diagnostic criteria	Google
133	Intelligent model for smartphone addiction assessment in university students using android application and smartphone addiction scale	Google
134	Survey on Analysis Techniques of Social Networking Data for Detecting Psychological Disorder	Google
135	Predicting Player Engagement in Online Gaming: A Machine Learning Approach	Google
136	Optimizing Smartphone Addiction Questionnaires with Smartphone Application and Soft Computing: An Intelligent Smartphone Usage Behavior Assessment Model	Google
137	Detection of Short-Form Video Addiction with Wearable Sensors via Temporally-Coherent Domain Adaptation	Google
138	Smartphone addiction among students and its harmful effects on mental health, oxidative stress, and neurodegeneration towards future modulation of anti-addiction …	Google
1	﻿Using cross-game behavioral markers for early identification of high-risk internet gamblers	Review
2	﻿Predictors and patterns of problematic Internet game use using a decision tree model	Review
3	Effectuating Supervised Machine Learning Techniques for Multiclass Classification of Problematic Internet and Mobile Usage	Review
4	Machine Learning Classification Model for Identifying Pornography Addiction Among Children	Review
5	User Perspective Bangla Sentiment Analysis for Online Gaming Addiction using Machine Learning	Review
6	Application of machine learning in predicting adolescent Internet behavioral addiction	Review
7	Practical foundations of machine learning for addiction research	Review
8	Applications of machine learning in addiction studies: A systematic review	Review
9	Internet addiction and mental health prediction using ensemble learning based on web browsing history	Review
10	Internet addiction predictor: Applying machine learning in psychology	Review
11	Machine learningbased analysis of adolescent gambling factors	Review
12	﻿Development of a diagnostic algorithm to identify psycho-physiological game addiction attributes using statistical parameters	Review
13	﻿Detection of craving for gaming in adolescents with internet gaming disorder using multimodal Biosignals	Review
14	Internet addiction disorder detection of Chinese college students using several personality questionnaire data and support vector machine	Review
15	﻿An ensemble classifier with case-based reasoning system for identifying internet addiction	Review
16	﻿Real-time detection of internet addiction using reinforcement learning system	Review
17	﻿Predicting likelihood of psychological disorders in PlayerUnknown’s Battlegrounds (PUBG) players from Asian countries using supervised machine learning	Review
18	﻿Problematic use of the internet—Using machine learning in a prevention Programme	Review

## Sheet: step 1
BH	Article Title	data source	step 1	step 2
13	Detection of craving for gaming in adolescents with internet gaming disorder using multimodal Biosignals	Review	included	craving for gaming
99	Machine-Learning-Based Detection of Craving for Gaming Using Multimodal Physiological Signals: Validation of Test-Retest Reliability for Practical Use	web of sciience	included	craving for gaming
135	Predicting Player Engagement in Online Gaming: A Machine Learning Approach	Google	included	craving for gaming
15	An ensemble classifier with case-based reasoning system for identifying internet addiction	Review	included	included
17	Predicting likelihood of psychological disorders in PlayerUnknown’s Battlegrounds (PUBG) players from Asian countries using supervised machine learning	Review	included	included
2	Predictors and patterns of problematic Internet game use using a decision tree model	Review	included	included
51	A Machine Learning Approach To Predict Social Media Addiction During COVID-19 Pandemic	Google	included	included
18	A machine learning based approach to predict online gaming addiction in the context of Bangladesh	Google	included	included
9	A Machine Learning Model for Predicting Internet Addiction in Teenage and Young Students	Google	included	included
21	A study on social media addiction analysis on the people of Bangladesh using machine learning algorithms	Google	included	included
85	Application of machine learning in predicting adolescent Internet behavioral addiction	web of sciience	included	included
108	Applying eXplainable AI Techniques to Interpret Machine Learning Predictive Models for the Analysis of Problematic Internet Use among Adolescents	web of sciience	included	included
128	Classification of internet addiction using machine learning on electroencephalography synchronization and functional connectivity	web of sciience	included	included
76	Construction of influencing factor segmentation and intelligent prediction model of college students ' cell phone addiction model based on machine learning algorithm	web of sciience	included	included
16	Detection of Facebook Addiction Using Machine Learning	web of sciience	included	included
107	Detection of IAD based on personality questionnaires of Chinese college students and SVMs	Google	included	included
80	Detection of Problem Gambling with Less Features Using Machine Learning Methods	Google	included	included
137	Detection of Short-Form Video Addiction with Wearable Sensors via Temporally-Coherent Domain Adaptation	Google	included	included
102	Early Detection of Online Gambling Addiction	Google	included	included
15	EEG signals based internet addiction diagnosis using convolutional neural networks	Google	included	included
28	Effectuating Supervised Machine Learning Techniques for Multiclass Classification of Problematic Internet and Mobile Usage	web of sciience	included	included
160	Enabling New Strategies to Prevent Problematic Online Gambling: A Machine Learning Approach for Identifying At-risk Online Gamblers in France	web of sciience	included	included
29	Exploring obesity, physical activity, and digital game addiction levels among adolescents: A study on machine learning-based prediction of digital game addiction	web of sciience	included	included
163	Identifying Internet Addiction and Evaluating the Efficacy of Treatment Based on Functional Connectivity Density: A Machine Learning Study	web of sciience	included	included
35	Impaired reinforcement learning and behavioral activation/inhibition systems in internet addiction	Google	included	included
22	Internet addiction and mental health prediction using ensemble learning based on web browsing history	Google	included	included
6	Internet addiction disorder detection of Chinese college students using several personality questionnaire data and support vector machine	Google	included	included
10	Internet addiction predictor: Applying machine learning in psychology	Review	included	included
27	Investigation of the Differential Power of Young's Internet Addiction Questionnaire Using the Decision Stump Tree	Google	included	included
33	Log-file analysis to identify internet-addiction in children	Google	included	included
19	Machine learning approach to detect online shopping addiction	Google	included	included
11	Machine learning based analysis of adolescent gambling factors	Review	included	included
112	Multiple-kernel support vector machine for predicting internet gaming disorder using multimodal fusion of PET, EEG, and clinical features	Google	included	included
222	Online addiction analysis and identification of students by applying gd-LSTM algorithm to educational behaviour data	web of sciience	included	included
36	Predicting internet addiction in college students using a 1D-CNN model: analysis of influencing factors	Google	included	included
127	Predicting online shopping addiction: a decision tree model analysis	Google	included	included
27	Predicting problematic smartphone use based on early maladaptive schemas by using machine learning classification algorithms	web of sciience	included	included
7	Prediction of Problematic Smartphone Use: A Machine Learning Approach	web of sciience	included	included
76	Predictive Analysis on Student's Mental Health Towards Online Mobile Games Using Machine Learning	Google	included	included
147	Predictors of smartphone addiction in adolescents with depression: combing the machine learning and moderated mediation model approach	web of sciience	included	included
2	Severity identification for internet gaming disorder using heart rate variability reactivity for gaming cues: a deep learning approach	web of sciience	included	included
96	Smartphones dependency risk analysis using machine-learning predictive models	Google	included	included
84	Unraveling Game Addiction Behavior Among Digital Native Students: Leveraging Machine Learning for Insights	Google	included	included
97	User perspective Bangla sentiment analysis for online gaming addiction using machine learning	Google	included	included
179	A Novel Machine Learning Approach for High-Performance Diagnosis of Premature Internet Addiction Using the Unfolded EEG Spectra	web of sciience	included	included
77	An Artificial Predictive Modeling Framework for Automatically Detecting Problematic Use of Internet	Google	included	included
111	Automatically detecting problematic use of smartphones	Google	included	included
14	Can Deep Learning Predict Problematic Gaming?	web of sciience	included	included
56	Deep Learning Mechanism for Pervasive Internet Addiction Prediction	web of sciience	included	included
32	Deep learning on game addiction detection based on electroencephalogram	Google	included	included
29	Detecting internet addiction disorder using Bayesian networks	Google	included	included
58	EEG-Based Detection of Pornography Addiction: Deep Learning Models with Attention Mechanism for Unveiling Neurocognitive Patterns	Google	included	included
7	Empirical comparison of clustering and classification methods for detecting Internet addiction	Google	included	included
59	Explainable prediction of problematic smartphone use among South Korea's children and adolescents using a Machine learning approach	web of sciience	included	included
10	Extraction of psychological symptoms and instantaneous respiratory frequency as indicators of internet addiction using rule-based machine learning	Google	included	included
81	Gambling addiction, a machine learning approach	Google	included	included
92	Identification of Users in a Gambling Problem with the Use of Machine Learning	Google	included	included
208	Insights into the temporal dynamics of identifying problem gambling on an online casino: A machine learning study on routinely collected individual account data	web of sciience	included	included
5	Machine learning based classification of excessive smartphone users via neuronal cue reactivity	web of sciience	included	included
67	Machine learning-based approach on predicting online shopping addiction using EEG signals	Google	included	included
43	Multimodal-based machine learning approach to classify features of internet gaming disorder and alcohol use disorder: a sensor-level and source-level …	Google	included	included
99	Online Social Network Data-Driven Early Detection on Short-Form Video Addiction	Google	included	included
59	Severity Detection of Problematic Smartphone Usage (PSU) and its Effect on Human Lifestyle using Machine Learning	Google	included	included
23	Deep learning(s) in gaming disorder through the user-avatar bond: A longitudinal study using machine learning	web of sciience	included	included
86	Using machine learning to predict potential online gambling addicts.	Google	included	included
136	Optimizing Smartphone Addiction Questionnaires with Smartphone Application and Soft Computing: An Intelligent Smartphone Usage Behavior Assessment Model	Google	included	included
78	Machine Learning for Detecting Social Media Addiction Patterns: Analyzing User Behavior and Mental Health Data	Google	included	included
42	A Review on Recent Machine Learning Applications for Addiction Disorders	Google	included	review
8	Applications of machine learning in addiction studies: A systematic review	Review	included	review
47	Automation of detection of social network mental disorders–A review	Google	included	review
69	Exploring the nexus of mental health research and data synthesis: Role of medical data quality in machine learning for addiction studies	Google	included	review
52	Harnessing Artificial Intelligence for Preventing and Detecting Addiction in Digital Healthcare and social media among students of age group 12 to 18	Google	included	review
28	How machine learning is used to study addiction in digital healthcare: A systematic review	Google	included	review
7	Practical foundations of machine learning for addiction research	Review	included	review
37	Problematic use of digital technologies and its impact on mental health during COVID-19 pandemic: assessment using machine learning	Google	included	review
74	Research trend on the use of IT in Digital Addiction: An investigation using a systematic literature review	Google	included	review
14	Review on Internet addiction amongst college students by using Data Science and Machine Learning	Google	included	review
79	Revolutionizing Addiction Medicine: The Role of Artificial Intelligence	Google	included	review
55	Investigating Digital Addiction in the Context of Machine Learning Based System Design	Google	included	review
94	A comprehensive study on social network mental disorders detection via online social media mining	Google	included	SNMD
93	Detection of Social Network Mental Disorders Through Mining of Online Social Media	Google	included	SNMD
108	Mining online social data for detecting social network mental disorders	Google	included	SNMD
87	Social network mental disorder detection via online social media mining using machine learning framework	Google	included	SNMD
73	Social Network Mental Disorders Detection Using Machine Learning	Google	included	SNMD
113	Study on Social Network Mental Disorder Detection Based Markov Model	Google	included	SNMD
91	A Synoptic Survey of Social Network Mental Disorder Detection	Google	included	SNMD
68	A Convolutional Neural Network (CNN) Classification Model for Web Page: A Tool for Improving Web Page Category Detection Accuracy	Google	included	Web Page Classification
62	Illegal Online Gambling Site Detection using Multiple Resource-Oriented Machine Learning	Google	included	Web Page Classification
31	Web page classification using convolutional neural network (CNN) towards eliminating internet addiction	Google	included	Web Page Classification
195	A Modified Decision Tree Algorithm Based on Genetic Algorithm for Mobile User Classification Problem	web of sciience	included	非网络成瘾
60	Mitigating and Controlling Virtual Addiction Through Web Forensics and Deep Learning	Google	included	非网络成瘾
68	Consistent and robust predictors of Internet Use among older adults over time identified by machine learning	web of sciience	included	非网络成瘾
8	Detecting Video Game Player Burnout With the Use of Sensor Data and Machine Learning	web of sciience	included	非网络成瘾
75	Addictive Disorder Susceptibility Prediction Using Machine Learning Approaches	Google	included	非网络成瘾
87	How gaming passion contributes to the definition and diagnosis of problem gaming: A combined person-centered and supervised machine-learning analysis	web of sciience	included	非网络成瘾
12	Neuro-physiological porn addiction detection using machine learning approach	Google	included	非网络成瘾
128	Screen Media Use Among Children and Adolescents–Applications of Supervised and Unsupervised Machine Learning and Sentiment Analysis	Google	included	非网络成瘾
206	Evaluation of Individuals' Interactions on Social Media within the Context of Artificial Intelligence and Its Critique in terms of Nagel's Approach to Problem of Other Minds	web of sciience	included	非英语
117	Predicting Smartphone Addiction in Teenagers: An Integrative Model Incorporating Machine Learning and Big Five Personality Traits	Google	included	非英语
12	Development of a diagnostic algorithm to identify psycho-physiological game addiction attributes using statistical parameters	Review	included	无效应量
116	Electroencephalogram feature detection and classification in people with internet addiction disorder with visual oddball paradigm	Google	included	无效应量
21	Identification of patients with internet gaming disorder via a radiomics-based machine learning model of subcortical structures in high-resolution T1-weighted MRI	web of sciience	included	无效应量
123	Predicting online game-addicted behaviour with sentiment analysis using Twitter data	Google	included	无效应量
64	Comparing 'fair'machine learning models for detecting at-risk online gamblers	Google	included	无效应量
16	Real-time detection of internet addiction using reinforcement learning system	Review	included	无效应量
2	An empirical comparison of machine learning clustering methods in the study of Internet addiction among students majoring in Computer Sciences	Google	included	无效应量
88	Development and Implementation of a Web Application for Monitoring Social Media Use in Adolescents using Predictive Models Based on Machine Learning	Google	included	无效应量
71	Establishing the temporal stability of machine learning models that detect online gambling-related harms	Google	included	无效应量
19	Facial emotion based smartphone addiction detection and prevention using deep learning and video based learning	web of sciience	included	无效应量
115	Identifying Influences: A Machine Learning and Explainable AI Approach to Analyzing Social Media Addiction Resulting from Academic Frustration.	Google	included	无效应量
109	Machine Learning Model for Prediction of Smartphone Addiction	Google	included	无效应量
50	Mining Digital Traces of Facebook Activity for the Prediction of Individual Differences in Tendencies Toward Social Networks Use Disorder: A Machine Learning Approach	Pubmed	included	无效应量
70	Phenomenological Classification of Computer Game Addiction Definition by the Method of Cluster Analysis	web of sciience	included	无效应量
103	Predicting Phubbing Through Machine Learning: A Study of Internet Usage and Health Risks	Google	included	无效应量
119	Predicting the severity of internet gaming disorder with resting-state brain features: A multi-voxel pattern analysis	Google	included	无效应量
39	Prediction of problematic social media use (PSU) using machine learning approaches	web of sciience	included	无效应量
110	Prediction on Digital Addiction among Undergraduate Students during Pandemic using Machine Learning	Google	included	无效应量
6	Predictors of compulsive cyberporn use: A machine learning analysis	web of sciience	included	无效应量
171	Predictors of Smartphone Addiction and Social Isolation among Jordanian Children and Adolescents Using SEM and ML	web of sciience	included	无效应量
114	Social media toxicity classification using deep learning: real-world application UK Brexit	Google	included	无效应量
82	The use of machine learning to improve the identification and assessment of internet-related disorders	Google	included	无效应量
20	Understanding and predicting customers' intentions to use smartphone-based online games: A deep-learning-based dual-stage modelling analysis	web of sciience	included	无效应量
183	Using Artificial Intelligence Algorithms to Predict Self-Reported Problem Gambling Among Online Casino Gamblers from Different Countries Using Account-Based Player Data	web of sciience	included	无效应量
27	Using artificial intelligence algorithms to predict self-reported problem gambling with account-based player data in an online casino setting	Pubmed	included	无效应量
65	Using machine learning to model problematic smartphone use severity: The significant role of fear of missing out	Google	included	无效应量
24	AI-Driven Digital Well-being: Developing Machine Learning Model to Predict and Mitigate Internet Addiction	Google	included	无样本量
129	A Machine Learning Based Model Disigned to Smartphone Addiction	Google	included	无样本量
133	Intelligent model for smartphone addiction assessment in university students using android application and smartphone addiction scale	Google	included	无样本量
4	Machine Learning Classification Model for Identifying Pornography Addiction Among Children	Review	included	无样本量
118	Machine Learning Prognosis for Smartphone Dependency	Google	included	无样本量
49	Modeling the Detection of Internet Addiction Disorder Using Bayesian Networks	Google	included	重复样本
122	Predicting future problem gamblers using Machine Learning Algorithms	Google	included	重复样本
25	Ensemble learning models for predicting the gaming addiction behaviours of adolescents	web of sciience	included	作者未回复
100	A Deep Learning Framework for Ensuring Responsible Play in Skill-based Cash Gaming	Google	excluded
1	﻿Using cross-game behavioral markers for early identification of high-risk internet gamblers	Review	excluded
158	Use of Naive Bayes classifier algorithm to detect customers' interests in buying internet token	web of sciience	excluded
83	Using Machine Learning Algorithms to Predict People's Intention to Use Mobile Learning Platforms During the COVID-19 Pandemic: Machine Learning Approach	web of sciience	excluded
101	Using machine learning to predict self-exclusion status in online gamblers on the PlayNow. com platform in British Columbia	Google	excluded
81	Stress can be detected during emotion-evoking smartphone use: a pilot study using machine learning	Pubmed	excluded
47	The Use of Deep Learning to Improve Player Engagement in a Video Game through a Dynamic Difficulty Adjustment Based on Skills Classification	web of sciience	excluded
138	Smartphone addiction among students and its harmful effects on mental health, oxidative stress, and neurodegeneration towards future modulation of anti-addiction …	Google	excluded
86	Smartphone dependence predicts poorer mental health outcomes, eating behaviors, activity levels, and body image: A cluster analysis of Brazilian university students	Pubmed	excluded
55	Predicting the level of social media use among journalists: machine learning analysis	web of sciience	excluded
132	Problematic internet use: proposed classification and diagnostic criteria	Google	excluded
219	Reducing Affliction Using Paternity Bearing and Addiction of Digital Gadgets by Classification Algorithm	web of sciience	excluded
18	﻿Problematic use of the internet—Using machine learning in a prevention Programme	Review	excluded
90	A survey of techniques for internet traffic classification using machine learning	Google	excluded
62	An approach of evaluation of neural correlates of Internet use with machine learning methods	web of sciience	excluded
26	Classification of depression, internet addiction and prediction of self-esteem among university students	Google	excluded
39	Framework for behavioral disorder detection using machine learning and application of virtual cognitive behavioral therapy in COVID-19 pandemic	Google	excluded
66	Identification and prediction of phubbing behavior: A data-driven approach	Google	excluded
120	Integrating EEG biomarkers in the neurocognitive screening of executive functions in substance and behavioral addiction	Google	excluded
72	Machine Learning Approach to Detect the Anxiety and Depression Level of Video Game Dependent Individuals	Google	excluded
33	Machine learning technology to help predict smartphone addiction	web of sciience	excluded
174	Mental issues, internet addiction and quality of life predict burnout among Hungarian teachers: a machine learning analysis	web of sciience	excluded
152	Mobile Device-centric Approach for Identifying Problem Spot in Network using Deep Learning	web of sciience	excluded
121	[On some problems of result documentation and computer supported finding of differential diagnosis in the radiological diagnosis by means of cluster analysis (author's transl)]	Pubmed	excluded
120	[The use of a computer for the diagnosis of comatose states in diabetics (a differential diagnostic algorithm)]	Pubmed	excluded
56	A closer look at fake news detection: A deep learning perspective	Google	excluded
111	A computer algorithm describing the process of vessel formation and maturation, and its use for predicting the effects of anti-angiogenic and anti-maturation therapy on vascular tumor growth	Pubmed	excluded
79	A computer-aided diagnosis system for breast pathology: a deep learning approach with model interpretability from pathological perspective	web of sciience	excluded
218	A constrained multi-objective evolutionary algorithm based on online problem identification and separate handling	web of sciience	excluded
98	A data analysis competition to evaluate machine learning algorithms for use in brain-computer interfaces	web of sciience	excluded
227	A data dependent computer algorithm for the detection of muscle activity onset and offset from EMG recordings	web of sciience	excluded
90	A deep learning method for predicting the origins of cervical lymph node metastatic cancer on digital pathological images	web of sciience	excluded
98	A Deep Learning Model to Analyse Social-Cyber Psychological Problems in Youth.	Google	excluded
17	A Deep-Learning-Based Scheme for Detecting Driver Cell-Phone Use	web of sciience	excluded
26	A Knowledge Enhanced Ensemble Learning Model for Mental Disorder Detection on Social Media	web of sciience	excluded
54	A Machine Learning Approach for Continuous Mining of Nonidentifiable Smartphone Data to Create a Novel Digital Biomarker Detecting Generalized Anxiety Disorder: Prospective Cohort Study	Pubmed	excluded
86	A Motion Detection Algorithm for Video-polysomnography to Diagnose Sleep Disorder	web of sciience	excluded
112	A new algorithm for use in computer identification	Pubmed	excluded
217	A new approach based on game theory to reflect meta-cluster dependencies into VoIP attack detection using ensemble clustering	web of sciience	excluded
228	A New Full-Field Digital Mammography System with and without the Use of an Advanced Post-Processing Algorithm: Comparison of Image Quality and Diagnostic Performance	web of sciience	excluded
118	A novel framework for seasonal affective disorder detection: Comprehensive machine learning analysis using multimodal social media data and SMOTE	web of sciience	excluded
114	A Performance Enhancement of Deepfake Video Detection through the use of a Hybrid CNN Deep Learning Model	web of sciience	excluded
161	A review of deep learning models and online healthcare databases for electronic health records and their use for health prediction	web of sciience	excluded
73	A review on diagnostic autism spectrum disorder approaches based on the Internet of Things and Machine Learning	web of sciience	excluded
170	A Semi-automatic Object Identification Technique Combining Computer Vision and Deep Learning for the Crosswalk Detection Problem	web of sciience	excluded
141	A Structured Analysis of the Video Degradation Effects on the Performance of a Machine Learning-enabled Pedestrian Detector	web of sciience	excluded
154	A systematic review on the use of explainability in deep learning systems for computer aided diagnosis in radiology: Limited use of explainable AI?	web of sciience	excluded
177	Abuse Detection of Cyberbullying in Tweets Data using Ensemble DL Model with Advanced Voting Mechanisms	web of sciience	excluded
75	Accurate diagnosis and prognosis prediction of gastric cancer using deep learning on digital pathological images: A retrospective multicentre study	web of sciience	excluded
110	Accurate Prediction of Metachronous Liver Metastasis in Stage I-III Colorectal Cancer Patients Using Deep Learning With Digital Pathological Images	web of sciience	excluded
153	Adjacent-NET: Deep learning classification of adjacent buildings for assessing pounding effects using building facade images in earthquake-prone regions	web of sciience	excluded
189	AI-Powered Human-Computer Interaction Assisting Early Identification of Emotional and Facial Symptoms of Autism Spectrum Disorder in Children: A Deep Learning-Based Enhanced Facial Feature Recognition System	web of sciience	excluded
232	Alternated and Multi-Step Inertial Algorithm with Three-Term Conjugate Gradient-Like Direction for Split Feasibilities with Applications in Classification Problems and Elastic Net	web of sciience	excluded
71	An accurate prediction of the origin for bone metastatic cancer using deep learning on digital pathological images	web of sciience	excluded
35	An Adoptive Miner-Misuse Based Online Anomaly Detection Approach in the Power System: An Optimum Reinforcement Learning Method	web of sciience	excluded
121	An Adversarial Machine Learning-Based Fast Detection Method for Denial of Service-Oriented Cyber Attacks in Internet of Vehicles	Google	excluded
229	AN ALGORITHM FOR DIGITALLY IDENTIFYING HCV TREATMENT CANDIDATES: USE OF DIGITAL CASE FINDING AND CARE COORDINATION TO ELIMINATE HCV ACROSS A LARGE URBAN HEALTHCARE SYSTEM	web of sciience	excluded
180	An Algorithm for the Broad Evaluation of Potential Matches between Actuator Concepts and Heavy-Duty Mobile Applications	web of sciience	excluded
85	An easy-to-use three-dimensional protein-structure-prediction online platform "DPL3D" based on deep learning algorithms	Pubmed	excluded
89	An Efficient Detection of Phishing Website using Machine Learning	Google	excluded
22	An Efficient USE-Net Deep Learning Model for Cancer Detection	web of sciience	excluded
122	An exploratory application of machine learning methods to optimize prediction of responsiveness to digital interventions for eating disorder symptoms	web of sciience	excluded
63	An interpretable deep learning approach for autism spectrum disorder detection in children using NASNet-mobile	web of sciience	excluded
111	An investigation of the classification accuracy of a deep learning framework-based computer-aided diagnosis system in different pathological types of breast lesions	web of sciience	excluded
63	An unsupervised machine learning approach for the detection and characterization of illicit drug-dealing comments and interactions on Instagram	Google	excluded
65	ANALYSIS OF PREDICTORS OF INSECTICIDE TREATED NET USE (ITN) IN GUINEA USING MACHINE LEARNING ALGORITHMS	web of sciience	excluded
66	Application of Machine Learning Techniques to Predict the Occurrence of Distraction-affected Crashes with Phone-Use Data	web of sciience	excluded
117	Application of multiplex ligation-dependent probe amplification to screen for β-globin cluster deletions: detection of two novel deletions in a multi ethnic population	Pubmed	excluded
175	Application of New Media in Student Management from the Perspective of Deep Learning and Evaluation and Analysis of Practical Effects	web of sciience	excluded
52	Applying artificial intelligence methods to identify selected cybersecurity problems in computer networks	web of sciience	excluded
8	Artificial intelligence accuracy in detecting pathological breath sounds in children using digital stethoscopes	Pubmed	excluded
136	Artificial intelligence-based computer aided detection (AI-CAD) in the fight against tuberculosis: Effects of moving health technologies in global health	web of sciience	excluded
31	Artificial Intelligence-Based Prediction of Recurrence after Curative Resection for Colorectal Cancer from Digital Pathological Images	web of sciience	excluded
43	Artificial-Intelligence-Based Decision Making for Oral Potentially Malignant Disorder Diagnosis in Internet of Medical Things Environment	web of sciience	excluded
30	Autism Spectrum Disorder Detection: Video Games based Facial Expression Diagnosis using Deep Learning	web of sciience	excluded
13	Balancing Act: Smartphone Data and Machine Learning in Movement Disorder Classification	web of sciience	excluded
233	Beyond the SDG 15.3.1 Good Practice Guidance 1.0 using the Google Earth Engine platform: developing a self-adjusting algorithm to detect significant changes in water use efficiency and net primary production	web of sciience	excluded
93	Building High Performance Explainable Machine Learning Models for Social Media-based Substance Use Prediction	web of sciience	excluded
191	Characterizing Use of a Multicomponent Digital Intervention to Predict Treatment Outcomes in First-Episode Psychosis: Cluster Analysis	web of sciience	excluded
213	Comparisons of different contrast resolution effects on a computer-aided detection system intended to cluster microcalcifications detected in dense breast images	web of sciience	excluded
53	Competing With Artificial Intelligence Or Other Fans: Effects of Making Predictions About Game Outcome on Fans' Perceived Curiosity and Evaluations of Game Consumption	web of sciience	excluded
185	Computationally Scalable and Clinically Sound: Laying the Groundwork to Use Machine Learning Techniques for Social Media and Language Data in Predicting Psychiatric Symptoms	web of sciience	excluded
49	Computer aided detection of mercury heavy metal intoxicated fish: an application of machine vision and artificial intelligence technique	web of sciience	excluded
132	Computer-aided diagnosis of autism spectrum disorder from EEG signals using deep learning with FAWT and multiscale permutation entropy features	web of sciience	excluded
215	Content-adaptive mode-dependent filtering algorithm for H.264/advanced video coding intra prediction	web of sciience	excluded
225	CONTINUOUS ECG MONITORING VERSUS MOBILE TELEMETRY: A COMPARISON OF ARRHYTHMIA DIAGNOSTICS BETWEEN HUMAN AND ALGORITHM DEPENDENT SYSTEMS	web of sciience	excluded
104	Correction: Use of Deep Learning to Predict Acute Kidney Injury After Intravenous Contrast Media Administration: Prediction Model Development Study	Pubmed	excluded
102	Corrigendum: VIDIIA Hunter: a low-cost, smartphone connected, artificial intelligence-assisted COVID-19 rapid diagnostic platform approved for medical use in the UK	Pubmed	excluded
117	Deep learning-based Monte Carlo dose prediction for heavy-ion online adaptive radiotherapy and fast quality assurance: A feasibility study	web of sciience	excluded
46	Detecting bipolar disorder on social media by post grouping and interpretable deep learning	web of sciience	excluded
83	Detecting heavy trucks from mobile phone trajectories using image-based behavioral representations and deep learning models	Pubmed	excluded
88	Detecting Recovery Problems Just in Time: Application of Automated Linguistic Analysis and Supervised Machine Learning to an Online Substance Abuse Forum	web of sciience	excluded
4	Detection and Prediction of Future Mental Disorder From Social Media Data Using Machine Learning, Ensemble Learning, and Large Language Models	web of sciience	excluded
104	Detection of toxic comments over the internet using deep learning methods	Google	excluded
57	Development of addiction risk prediction monitoring algorithm for digital intervention: A preliminary machine learning study	web of sciience	excluded
61	Development of smartphone-controlled and machine-learning-powered integrated equipment for automated detection of bioavailable heavy metals in soils	web of sciience	excluded
197	Development of use-specific high-performance cyber-nanomaterial optical detectors by effective choice of machine learning algorithms	web of sciience	excluded
172	Development, validation, and evaluation of a deep learning model to screen cyclin-dependent kinase 12 inhibitors in cancers	web of sciience	excluded
42	Diagnosing Attention Deficit Hyperactivity Disorder Using Machine Learning Methods on Serious Game-generated Data	web of sciience	excluded
210	Diagnosis of borderline personality disorder based on Cyberball social exclusion task and resting-state fMRI: using machine learning approach as an auxiliary tool	web of sciience	excluded
205	Diagnosis of Problems in Truck Ore Transport Operations in Underground Mines Using Various Machine Learning Models and Data Collected by Internet of Things Systems	web of sciience	excluded
36	Digital biomarkers of anxiety disorder symptom changes: Personalized deep learning models using smartphone sensors accurately predict anxiety symptoms from ecological momentary assessments	web of sciience	excluded
101	Digital phenotyping in bipolar disorder: Using longitudinal Fitbit data and personalized machine learning to predict mood symptomatology	web of sciience	excluded
96	Digital phenotyping of generalized anxiety disorder: using artificial intelligence to accurately predict symptom severity using wearable sensors in daily life	web of sciience	excluded
5	Do social motivations predict addiction to social media in young people? The role of flow and algorithm awareness.	APA PsycInfo	excluded
211	Dynamic and robust method for detection and locating vehicles in the video images sequences with use of image processing algorithm	web of sciience	excluded
70	e-Addictology: an overview of new technologies for assessing and intervening in addictive behaviors	Google	excluded
67	Early diagnostic value of home video-based machine learning in autism spectrum disorder: a meta-analysis	web of sciience	excluded
123	Effects of artificial intelligence assistance on endoscopist performance: Comparison of diagnostic performance in superficial esophageal squamous cell carcinoma detection using video-based models	web of sciience	excluded
187	Effects of Implementing Artificial Intelligence-Based Computer-Aided Detection for Chest Radiographs in Daily Practice on the Rate of Referral to Chest Computed Tomography in Pulmonology Outpatient Clinic	web of sciience	excluded
173	Enhanced and hierarchical structure algorithm for data imbalance problem in semantic extraction under massive video dataset	web of sciience	excluded
133	Enhancing Breast Cancer Risk Prediction with Machine Learning: Integrating BMI, Smoking Habits, Hormonal Dynamics, and BRCA Gene Mutations-A Game-Changer Compared to Traditional Statistical Models?	web of sciience	excluded
48	Enhancing the Performance of Machine Learning Classifiers by Hyperparameter Optimization in Detecting Anxiety Levels of Online Gamers	Google	excluded
38	Ethical implications of artificial intelligence in dermatology: use-case analysis of skin cancer diagnostic smartphone apps	web of sciience	excluded
201	Evaluating the use of a Net-Metering mechanism in microgrids to reduce power generation costs with a swarm-intelligent algorithm	web of sciience	excluded
32	Evaluation of an accelerometer-based monitor for detecting bed net use and human entry/exit using a machine learning algorithm	web of sciience	excluded
192	Evaluation of noise and blur effects with SIRT-FISTA-TV reconstruction algorithm: Application to fast environmental transmission electron tomography	web of sciience	excluded
181	Evaluation of the Computer-Based Intervention Program Stayingfit Brazil to Promote Healthy Eating Habits: The Results from a School Cluster-Randomized Controlled Trial	web of sciience	excluded
96	Evaluation of the gambling habits of Spanish adolescents and young adults post-COVID-19 and implementation of a digital escape room intervention for preventing gambling: study protocol of a cluster-randomized controlled trial (GAMBL-OUT project)	Pubmed	excluded
130	Fake Video News Detection Using Deep Learning Algorithm	Google	excluded
214	Fuzzy Passive-Aggressive classification: A robust and efficient algorithm for online classification problems	web of sciience	excluded
97	Gastric Cancer Detection with Ensemble Learning on Digital Pathology: Use Case of Gastric Cancer on GasHisSDB Dataset	web of sciience	excluded
77	Generalisation effects of predictive uncertainty estimation in deep learning for digital pathology	web of sciience	excluded
94	Heavy metals prediction system in groundwater using online sensor and machine learning for water management: the case of typical industrial park	Pubmed	excluded
151	Hidden Variables in Deep Learning Digital Pathology and Their Potential to Cause Batch Effects: Prediction Model Study	web of sciience	excluded
169	How advantageous is it to use computed tomography image-based artificial intelligence modelling in the differential diagnosis of chronic otitis media with and without cholesteatoma?	web of sciience	excluded
38	How has internet addiction been tracked over the last decade? A literature review and 3C paradigm for future research	Google	excluded
212	Identify Patterns in Online Bin Packing Problem: An Adaptive Pattern-Based Algorithm	web of sciience	excluded
60	Identifying Cannabis Use Risk Through Social Media Based on Deep Learning Methods	web of sciience	excluded
138	Impact of the clinical use of artificial intelligence-assisted neoplasia detection for colonoscopy: a large-scale prospective propensity score-matched study (with video)	web of sciience	excluded
107	Importance of Better Human-Computer Interaction in the Era of Deep Learning: Mammography Computer-Aided Diagnosis as a Use Case	web of sciience	excluded
78	In the use of Artificial Intelligence and Hyperspectral Imaging in Digital Pathology for Breast Cancer Cell Identification	web of sciience	excluded
69	Integrating Artificial Intelligence, Internet of Things, and Sensor-Based Technologies: A Systematic Review of Methodologies in Autism Spectrum Disorder Detection	web of sciience	excluded
109	Integration of an Artificial Intelligence Model into a Smartphone Flutter Application to Solve a Live Image Classification Problem	web of sciience	excluded
124	Investigating Machine Learning & Natural Language Processing Techniques Applied for Predicting Depression Disorder from Online Support Forums: A Systematic Literature Review	web of sciience	excluded
162	Is it useful to use computerized tomography image-based artificial intelligence modelling in the differential diagnosis of chronic otitis media with and without cholesteatoma?	web of sciience	excluded
41	Late Breaking Abstract - Accuracy of artificial intelligence in detecting pathological breath sounds in children using digital stethoscopes	web of sciience	excluded
231	Learning From Few Cyber-Attacks: Addressing the Class Imbalance Problem in Machine Learning-Based Intrusion Detection in Software-Defined Networking	web of sciience	excluded
12	Leveraging Artificial Intelligence to Improve Voice Disorder Identification Through the Use of a Reliable Mobile App	web of sciience	excluded
134	Leveraging web scraping and stacking ensemble machine learning techniques to enhance detection of major depressive disorder from social media posts	web of sciience	excluded
220	Long-term effects of intensive multifactorial therapy in individuals with screen-detected type 2 diabetes in primary care: 10-year follow-up of the ADDITION-Europe cluster-randomised trial	web of sciience	excluded
155	Machine learning for accelerating macroscopic parameters prediction for poroelasticity problem in stochastic media	web of sciience	excluded
40	Machine learning identifies different related factors associated with depression and suicidal ideation in Chinese children and adolescents	Google	excluded
202	Machine Learning-based Approach to Detect Online Performance Problems in Distributed Systems	web of sciience	excluded
18	Machine Learning-Based Classification of Dependence in Ambulation in Stroke Patients Using Smartphone Video Data	web of sciience	excluded
81	Machine-Learning-Based Approaches for Post-Traumatic Stress Disorder Diagnosis Using Video and EEG Sensors: A Review	web of sciience	excluded
44	Matrix metalloproteinase 9 expression and glioblastoma survival prediction using machine learning on digital pathological images	web of sciience	excluded
98	Mental disorder preventing by worry levels detection in social media using deep learning based on psycho-linguistic features: application on the COVID-19 lockdown period	Pubmed	excluded
40	Mobile phone sensors and supervised machine learning to identify alcohol use events in young adults: Implications for just-in-time adaptive interventions	web of sciience	excluded
137	Moderating Effects of Time-Related Factors in Predicting the Helpfulness of Online Reviews: a Deep Learning Approach	web of sciience	excluded
167	Mood state and episode prediction of patients with mood disorder by machine learning using automatically recorded digital log data based on circadian rhythm	web of sciience	excluded
150	Multi-Scale Digital Pathology Patch-Level Prostate Cancer Grading Using Deep Learning: Use Case Evaluation of DiagSet Dataset	web of sciience	excluded
198	Multi-Source Attention U-Net: A Novel Deep Learning Framework for the Land Use and Soil Salinization Classification of Keriya Oasis in China with RADARSAT-2 and Landsat-8 Data	web of sciience	excluded
143	Needles in hay-use of machine learning to identify references to drugs and adverse events in social media	web of sciience	excluded
216	New Algorithm for Predicting the States of a Computer Network Using Multivalued Dependencies	web of sciience	excluded
11	Next generation diagnostic pathology: use of digital pathology and artificial intelligence tools to augment a pathological diagnosis	web of sciience	excluded
196	Nonionic surfactant Tween 80-facilitated bacterial transport in porous media: A nonmonotonic concentration-dependent performance, mechanism, and machine learning prediction	web of sciience	excluded
24	On the Use of Deep Learning for Video Classification	web of sciience	excluded
51	Optimal Deep Learning-Based Vocal Fold Disorder Detection and Classification Model on High-Speed Video Endoscopy	web of sciience	excluded
165	Original The use of machine learning algorithms to predict mental health outcomes based on behavioral data collected through digital devices	web of sciience	excluded
140	Perspectives of deep learning based satellite imagery analysis and efficient training of the U-Net architecture for land-use classification	web of sciience	excluded
53	Precision psychiatry applications with pharmacogenomics: artificial intelligence and machine learning approaches	Google	excluded
112	Predicting cannabis use moderation among a sample of digital self-help subscribers: A machine learning study	web of sciience	excluded
156	Predicting Cyber-Attacks Through the Use of Deep Learning Algorithms	web of sciience	excluded
148	Predicting Fraud in Mobile Money Transactions using Machine Learning: The Effects of Sampling Techniques on the Imbalanced Dataset	web of sciience	excluded
126	Predicting long-term outcome of Internet-delivered cognitive behavior therapy for social anxiety disorder using fMRI and support vector machine learning	web of sciience	excluded
3	Predicting Online Video Advertising Effects with Multimodal Deep Learning	web of sciience	excluded
113	Predicting Success of a Digital Self-Help Intervention for Alcohol and Substance Use With Machine Learning	web of sciience	excluded
57	Predicting the Risk of Loneliness in Children and Adolescents: A Machine Learning Study	Google	excluded
9	Prediction of outcome in internet-delivered cognitive behaviour therapy for paediatric obsessive-compulsive disorder: A machine learning approach	web of sciience	excluded
105	Prediction of social media effects on students' academic performance using Machine Learning Algorithms (MLAs)	web of sciience	excluded
74	Predictors of remission from body dysmorphic disorder after internet-delivered cognitive behavior therapy: a machine learning approach	web of sciience	excluded
121	Prospective effects of an artificial intelligence-based computer-aided detection system for prostate imaging on routine workflow and radiologists' outcomes	web of sciience	excluded
182	QQ-NET - using deep learning to solve quantitative susceptibility mapping and quantitative blood oxygen level dependent magnitude (QSM plus qBOLD or QQ) based oxygen extraction fraction (OEF) mapping	web of sciience	excluded
129	Quantitative digital histopathology and machine learning to predict pathological complete response to chemotherapy in breast cancer patients using pre-treatment tumor biopsies	web of sciience	excluded
142	Real-Time Prediction of Urban Traffic Problems Based on Artificial Intelligence-Enhanced Mobile Ad Hoc Networks (MANETS)	web of sciience	excluded
144	Recent Advances in Artificial Intelligence to Improve Immunotherapy and the Use of Digital Twins to Identify Prognosis of Patients with Solid Tumors	web of sciience	excluded
221	Reduction of artifacts from contrast media in spectral-detector CT by combined use of virtual monoenergetic images and orthopedic metal-artifact-reduction algorithm	web of sciience	excluded
100	Reinforcement Learning for the Problem of Detecting Intrusion in a Computer System	web of sciience	excluded
91	REM-U-Net: Deep Learning Based Agile REM Prediction With Energy-Efficient Cell-Free Use Case	web of sciience	excluded
116	Research on Heavy Haul Train Protection Algorithm Based on Online Parameter Identification	web of sciience	excluded
135	RETRACTION: Innovative Use of Self-Attention-Based Ensemble Deep Learning for Suicide Risk Detection in Social Media Posts	web of sciience	excluded
95	Revolutionizing Generalized Anxiety Disorder Detection using a Deep Learning Approach with MGADHF Architecture on Social Media	web of sciience	excluded
54	SEEG-Net: An explainable and deep learning-based cross-subject pathological activity detection method for drug-resistant epilepsy	web of sciience	excluded
190	Selective Recovery of Zinc from Alkaline Batteries via a Basic Leaching Process and the Use of a Machine Learning-Based Digital Twin for Predictive Purposes	web of sciience	excluded
95	Sinhala hate speech detection in social media using machine learning and deep learning	Google	excluded
145	SLG-NET: Subgraph Neural Network with Local-Global Braingraph Feature Extraction Modules and a Novel Subgraph Generation Algorithm for Automated Identification of Major Depressive Disorder	web of sciience	excluded
84	Smartphone as a monitoring tool for bipolar disorder: a systematic review including data analysis, machine learning algorithms and predictive modelling	web of sciience	excluded
204	SocialTERM-Extractor: Identifying and Predicting Social-Problem-Specific Key Noun Terms from a Large Number of Online News Articles Using Text Mining and Machine Learning Techniques	web of sciience	excluded
234	Solving multi-objective optimization problem of convolutional neural network using fast forward quantum optimization algorithm: Application in digital image classification	web of sciience	excluded
103	Stakeholder perception towards a machine-learning-based digital platform for detection and management of autism spectrum disorder	web of sciience	excluded
82	Stand-Alone Use of Artificial Intelligence for Digit Mammography and Digital Breast Tomosynthesis Screening: A Retrospective Evaluation	web of sciience	excluded
105	Student Mental Health Assessment via Machine Learning Techniques	Google	excluded
186	Study protocol: Mixed-methods evaluation of a cluster-randomized trial on preventing dysregulated screen use in children under 3	web of sciience	excluded
134	Survey on Analysis Techniques of Social Networking Data for Detecting Psychological Disorder	Google	excluded
106	Text categorization performance examination using machine learning algorithms	Google	excluded
125	The development and validation of pathological sections based U-Net deep learning segmentation model for the detection of esophageal mucosa and squamous cell neoplasm	web of sciience	excluded
178	The effects of artificial intelligence-based interactive scaffolding on secondary students' speaking performance, goal setting, self-evaluation, and motivation in informal digital learning of English	web of sciience	excluded
92	The Feasibility of Deep Learning Use for Adversarial Model Extraction in the Cybersecurity Domain	web of sciience	excluded
131	The Future of Artificial Intelligence and Machine Learning in Online Social Networking	Google	excluded
188	The metabolic evaluation of the child with an intellectual developmental disorder: Diagnostic algorithm for identification of treatable causes and new digital resource	web of sciience	excluded
58	The RODI mHealth app Insight: Machine-Learning-Driven Identification of Digital Indicators for Neurodegenerative Disorder Detection	web of sciience	excluded
37	The Use of Artificial Intelligence for the Intrusion Detection System in Computer Networks	web of sciience	excluded
164	The Use of Big Data Analytics to Predict the Foreign Exchange Rate Based on Public Media A Machine-Learning Experiment	web of sciience	excluded
34	The Use of Deep Learning-Based Computer Diagnostic Algorithm for Detection of Lymph Node Metastases of Gastric Adenocarcinoma	web of sciience	excluded
166	The Use of Digital Color Imaging and Machine Learning for the Evaluation of the Effects of Shade Drying and Open-Air Sun Drying on Mint Leaf Quality	web of sciience	excluded
146	The Use of Digital Pathology and Artificial Intelligence in Histopathological Diagnostic Assessment of Prostate Cancer: A Survey of Prostate Cancer UK Supporters	web of sciience	excluded
236	THE USE OF FRACTAL DIMENSION (FD) ANALYSIS IN DETECTION OF ANOMALIES, SABOTAGES, AND MALICIOUS ACTS IN A CYBER-PHYSICAL SYSTEM USING HIGUCHI'S ALGORITHM	web of sciience	excluded
102	The Use of Mobile Thermal Imaging and Deep Learning for Prediction of Surgical Site Infection	web of sciience	excluded
71	The use of mobile thermal imaging and machine learning technology for the detection of early surgical site infections	Pubmed	excluded
237	This paper deals with model predictive control (MPC) for nonlinear systems using linear-parameter varying (LPV) embedding of the nonlinear dynamics (LPVMPC). The proposed LPVMPC can incorporate information of the future evolution of the scheduling parameter over the MPC prediction horizon with uncertainty bounds, which are used to construct anticipated scheduling tubes for robustification. Theref…	web of sciience	excluded
157	Toolchain for Comprehensive Audio/Video Analysis Using Deep Learning Based Multimodal Approach: Use Case of Riot or Violent Context Detection	web of sciience	excluded
125	Two-Level Classification of Chronic Stress Using Machine Learning on Resting-State EEG Recordings.	Google	excluded
89	Unmanned Aerial Vehicles and Digital Image Processing with Deep Learning for the Detection of Pathological Manifestations on Facades	web of sciience	excluded
80	Use Case Evaluation and Digital Workflow of Breast Cancer Care by Artificial Intelligence and Blockchain Technology Application	web of sciience	excluded
176	Use digital sensor and deep learning to evaluate motor performance in the D1PAM (LY3154207) phase 1B Parkinson's disease clinical trial	web of sciience	excluded
116	Use of a Bayesian algorithm in the computer-assisted diagnosis of appendicitis	Pubmed	excluded
120	Use of a machine learning-based smartphone app to detect the sunscreen features in a photograph and provide feature-based recommendation	web of sciience	excluded
107	Use of a Total Variation Minimization Iterative Reconstruction Algorithm to Evaluate Reduced Projections during Digital Breast Tomosynthesis	Pubmed	excluded
77	Use of an online screening algorithm - Weight, Insulin-derived growth factor 1, Neonatal Retinopathy of Prematurity (WINROP) for predicting retinopathy of prematurity in Indian preterm babies	Pubmed	excluded
115	Use of artificial intelligence-based digital pathology to predict outcomes for immune checkpoint inhibitor therapy in advanced gastro-esophageal cancer	web of sciience	excluded
203	Use of BERT (Bidirectional Encoder Representations from Transformers)-Based Deep Learning Method for Extracting Evidences in Chinese Radiology Reports: Development of a Computer-Aided Liver Cancer Diagnosis Framework	web of sciience	excluded
68	Use of Big Data and Machine Learning Methods in the Monitoring and Evaluation of Digital Health Programs in India: An Exploratory Protocol	Pubmed	excluded
45	Use of ChatGPT4, an Online Artificial Intelligence Large Language Model, for Predicting Colonoscopy Screening Intervals	web of sciience	excluded
114	Use of computer simulation to evaluate a putative cluster of genetic or teratologic outcomes: adjustment for "multiple hypotheses" and application to a reported excess of Down's syndrome	Pubmed	excluded
149	Use of Deep Learning to Predict Acute Kidney Injury After Intravenous Contrast Media Administration: Prediction Model Development Study	web of sciience	excluded
64	Use of digital pathology and artificial intelligence for the diagnosis of Helicobacter pylori in gastric biopsies	web of sciience	excluded
199	Use of Health Belief Model-Based Deep Learning Classifiers for COVID-19 Social Media Content to Examine Public Perceptions of Physical Distancing: Model Development and Case Study	web of sciience	excluded
16	Use of Machine Learning Algorithms Based on Text, Audio, and Video Data in the Prediction of Anxiety and Posttraumatic Stress in General and Clinical Populations: A Systematic Review	Pubmed	excluded
1	USE OF MACHINE LEARNING TECHNIQUES TO IDENTIFY RISK FACTORS FOR CARDIAC IMPLANTABLE ELECTRONIC DEVICE (CIED) INFECTION: LESSONS FROM THE WRAP-IT TRIAL	web of sciience	excluded
159	Use of machine learning techniques to predict the graduation time of Computer Engineering students in the Southeast region of Brazil	web of sciience	excluded
131	Use of Machine Learning to Identify Predictors of Student Performance in Writing Viable Computer Programs with Repetition Loops and Methods	web of sciience	excluded
94	Use of novel artificial intelligence computer-assisted detection (AI-CAD) for screening mammography: an analysis of 17,884 consecutive two-view full-field digital mammography screening exams	web of sciience	excluded
235	Use of percentage of free prostate-specific antigen to identify men at high risk of prostate cancer when PSA levels are 2.51 to 4 ng/mL and digital rectal examination is not suspicious for prostate cancer: An alternative model	web of sciience	excluded
72	Using smartphone app use and lagged-ensemble machine learning for the prediction of work fatigue and boredom	web of sciience	excluded
193	Validation of deep learning-based computer-aided detection software use for interpretation of pulmonary abnormalities on chest radiographs and examination of factors that influence readers' performance and final diagnosis	web of sciience	excluded
106	VIDIIA Hunter diagnostic platform: a low-cost, smartphone connected, artificial intelligence-assisted COVID-19 rapid diagnostics approved for medical use in the UK	web of sciience	excluded
