# Supplementary material for: Applications of machine learning algorithms to detect digital addiction: a meta-analysis
Source: Front Psychiatry. 2026 Jun 23;17:1789188. doi: 10.3389/fpsyt.2026.1789188 (PMC13338699; doi:10.3389/fpsyt.2026.1789188)
Supplement: Supplemental Table 5 — Extracted data from all included studies. [file Table5.xlsx]

## Sheet: Sheet1
Supplemental Material E
Author	Sample	TP	TN	FP	FN	Data	Pub	Literature Type	Gold Standard	Algorithm Category	Specific Algorithm	Validity Validation	Validation Methods	Data Modality	Data Leakage Prevention	Addiction Subtype
Achal et al. (2023)	289	110	144	25	10	survey	Unpub	Conference Paper	Behavioral Data	ML	Support Vector Machine	Internal Validation	Hold-out	Unimodal	No or Unspecified	Smartphone Addiction
Aggarwal et al. (2019)	44					survey	Pub	Peer-reviewed Journal	Self-report Questionnaire	ML	Logistic regression	Internal Validation	Leave-one-out	Multimodal	Yes	Game Addiction
Akhter (2017)	13978	6809	6935	106	128	survey	Unpub	unpublished degree theses	Behavioral Data	ML	Support Vector Machine	Internal Validation	K-fold cross-validation	Unimodal	Yes	Game Addiction
Akter et al. (2022)	504					survey	Unpub	Conference Paper	Self-report Questionnaire	ML	Logistic regression	Internal Validation	Hold-out	Unimodal	No or Unspecified	Social Media Addiction
Alguliyev et al. (2021)	220	148	69	2	1	survey	Pub	Peer-reviewed Journal	Self-report Questionnaire	ML	Support Vector Machine	None	None	Unimodal	No or Unspecified	Internet Addiction
Amriza et al. (2024)	607	540	509	27	28	survey	Unpub	Conference Paper	Self-report Questionnaire	ML	Random forest	Internal Validation	Hold-out	Unimodal	Yes	Game Addiction
Andersson et al. (2025)	4004	2288	263	1000	453	survey	Pub	Peer-reviewed Journal	Behavioral Data	ML	XGBoost	External Validation	Hold-out	Multimodal	Yes	Game Addiction
Arora et al. (2024)	73					survey	Unpub	book chapter	Self-report Questionnaire	ML	Logistic regression	Internal Validation	K-fold cross-validation	Multimodal	No or Unspecified	Smartphone Addiction
Arpaci (2022)	1000	342	340	159	159	survey	Pub	Peer-reviewed Journal	Self-report Questionnaire	EC	Multi-Class Classifer	Internal Validation	K-fold cross-validation	Unimodal	No or Unspecified	Smartphone Addiction
Chauhan et al. (2023)	3099	1419	1422	136	122	survey	Unpub	Conference Paper	Self-report Questionnaire	ML	Support Vector Machine	Internal Validation	Hold-out	Unimodal	No or Unspecified	Game Addiction
Chen et al. (2023)	122					survey	Unpub	preprints	Self-report Questionnaire	ML	Support Vector Machine	None	None	Multimodal	Yes	Internet Addiction
Chi et al. (2021)	39					survey	Pub	Peer-reviewed Journal	Self-report Questionnaire	ML	XCSR	Internal Validation	K-fold cross-validation	Multimodal	Yes	Internet Addiction
Di et al. (2017)	519	195	175	87	62	survey	Unpub	Conference Paper	Self-report Questionnaire	ML	Support Vector Machine	Internal Validation	K-fold cross-validation	Unimodal	No or Unspecified	Internet Addiction
Di et al. (2019)	2397					survey	Pub	Peer-reviewed Journal	Self-report Questionnaire	ML	Support Vector Machine	Internal Validation	K-fold cross-validation	Unimodal	No or Unspecified	Internet Addiction
Docharkhehsaz et al. (2022)	256	44	164	18	30	survey	Pub	Peer-reviewed Journal	Self-report Questionnaire	ML	Decision stump tree	None	None	Unimodal	No or Unspecified	Internet Addiction
Ehsan & Basit (2024)	145	66	62	9	8	survey	Pub	Peer-reviewed Journal	Self-report Questionnaire	ML	Random forest	Internal Validation	Hold-out	Multimodal	No or Unspecified	Social Media Addiction
Es-skidri et al. (2020)	4113	1751	1494	457	411	survey	Unpub	unpublished degree theses	Behavioral Data	ML	Random forest	Internal Validation	K-fold cross-validation	Unimodal	No or Unspecified	Game Addiction
Gan et al. (2025)	2420	876	933	334	277	survey	Pub	Peer-reviewed Journal	Self-report Questionnaire	ML	Support Vector Machine	Internal Validation	Hold-out	Unimodal	No or Unspecified	Internet Addiction
Giraldo‑Jiménez et al. (2022)	1228	811	137	208	72	survey	Pub	Peer-reviewed Journal	Self-report Questionnaire	ML	Support Vector Machine	Internal Validation	K-fold cross-validation	Multimodal	Yes	Smartphone Addiction
Gross et al. (2020)	49	31	15	2	1	physiological	Unpub	Peer-reviewed Journal	Self-report Questionnaire	ML	Random forest	Internal Validation	K-fold cross-validation	Unimodal	Yes	Internet Addiction
Gülü et al. (2023)	405	155	150	47	53	survey	Pub	Peer-reviewed Journal	Self-report Questionnaire	ML	Logistic regression	None	None	Unimodal	No or Unspecified	Game Addiction
Hassani et al. (2018)	245	178	66	1		survey	Pub	Peer-reviewed Journal	Self-report Questionnaire	ML	K-nearest neighbor	Internal Validation	K-fold cross-validation	Multimodal	No or Unspecified	Internet Addiction
Hong et al. (2023)	70	4461	1262	82	75	physiological	Pub	Peer-reviewed Journal	Self-report Questionnaire	DL	Class Activation Mapping	Internal Validation	K-fold cross-validation	Unimodal	Yes	Game Addiction
Hong et al. (2024)	316					survey	Pub	Peer-reviewed Journal	Self-report Questionnaire	ML	Random forest	Internal Validation	Hold-out	Unimodal	Yes	Smartphone Addiction
Hsieh et al. (2019)	65					survey	Pub	Peer-reviewed Journal	Self-report Questionnaire	EC	Ensemble classifier	Internal Validation	K-fold cross-validation	Unimodal	No or Unspecified	Internet Addiction
Huang et al. (2025)	92	37	42	8	5	physiological	Pub	Peer-reviewed Journal	Self-report Questionnaire	ML	Support Vector Machine	Internal Validation	K-fold cross-validation	Unimodal	Yes	Internet Addiction
Islam et al. (2022)	165	47	107	6	5	survey	Unpub	Conference Paper	Self-report Questionnaire	ML	Adaptive Boosting	Internal Validation	Hold-out	Unimodal	No or Unspecified	Game Addiction
Islam et al. (2022)	1001	305	546	150	0	survey	Unpub	book chapter	Self-report Questionnaire	ML	Support Vector Machine	Internal Validation	Hold-out	Unimodal	No or Unspecified	Social Media Addiction
Jach et al. (2024, sample 1)	45153	2218	38058	4689	188	survey	Unpub	Conference Paper	Behavioral Data	ML	CatBoost	Internal Validation	K-fold cross-validation	Unimodal	No or Unspecified	Game Addiction
Jach et al. (2024, sample 2)	5644	253	4784	556	51	survey	Unpub	Conference Paper	Behavioral Data	ML	CatBoost	Internal Validation	K-fold cross-validation	Unimodal	No or Unspecified	Game Addiction
Jeong et al. (2022)	52	25	20	4	3	physiological	Pub	Peer-reviewed Journal	Interview	ML	Support Vector Machine	Internal Validation	Leave-one-out	Multimodal	Yes	Game Addiction
Jiao et al. (2024, Sample 1)	4056					survey	Unpub	Conference Paper	Behavioral Data	DL	CNN	Internal Validation	Hold-out	Unimodal	No or Unspecified	Game Addiction
Jiao et al. (2024, Sample 2)	4132					survey	Unpub	Conference Paper	Behavioral Data	DL	CNN	Internal Validation	Hold-out	Unimodal	No or Unspecified	Game Addiction
Johar et ak. (2024 sample 1)	984	292	525	43	124	survey	Unpub	Conference Paper	Self-report Questionnaire	ML	Random forest	Internal Validation	Hold-out	Unimodal	Yes	Internet Addiction
Johar et ak. (2024 sample 2)	394	191	187	8	8	survey	Unpub	Conference Paper	Self-report Questionnaire	ML	Support Vector Machine	Internal Validation	Hold-out	Unimodal	Yes	Internet Addiction
Kairouz et al. (2023)	9306	678	7318	1075	235	survey	Pub	Peer-reviewed Journal	Self-report Questionnaire	ML	Support Vector Machine	Internal Validation	Hold-out	Multimodal	Yes	Game Addiction
Kim et al. (2024)	7379	3571	3548	87	173	survey	Pub	Peer-reviewed Journal	Self-report Questionnaire	ML	XGBoost	Internal Validation	K-fold cross-validation	Unimodal	No or Unspecified	Smartphone Addiction
Klochko et al. (2024, sample 1)	254					survey	Pub	Peer-reviewed Journal	Self-report Questionnaire	ML	Random forest	Internal Validation	Hold-out	Unimodal	No or Unspecified	Internet Addiction
Klochko et al. (2024, sample 2)	109					survey	Pub	Peer-reviewed Journal	Self-report Questionnaire	ML	Random forest	Internal Validation	Hold-out	Unimodal	No or Unspecified	Internet Addiction
Kuo (2018)	468	175	199	60	34	survey	Unpub	Preprint	Self-report Questionnaire	DL	GNN+LLM	None	None	Multimodal	No or Unspecified	Social Media Addiction
Lee & Kim (2021, sample 1)	5144					survey	Pub	Peer-reviewed Journal	Self-report Questionnaire	ML	Random forest	Internal Validation	K-fold cross-validation	Multimodal	No or Unspecified	Smartphone Addiction
Lee & Kim (2021, sample 2)	3684					survey	Pub	Peer-reviewed Journal	Self-report Questionnaire	ML	Random forest	Internal Validation	K-fold cross-validation	Multimodal	No or Unspecified	Smartphone Addiction
Lee & Kim (2021, sample 3)	5364					survey	Pub	Peer-reviewed Journal	Self-report Questionnaire	ML	Random forest	Internal Validation	K-fold cross-validation	Multimodal	No or Unspecified	Smartphone Addiction
Lee et al. (2024)	133					physiological	Pub	Peer-reviewed Journal	Interview	ML	Random forest	Internal Validation	leave-one-out	Multimodal	Yes	Game Addiction
Mahmoud et al. (2023, sample 1)	14					physiological	Unpub	Conference Paper	Interview	DL	LSTM	Internal Validation	Hold-out	Unimodal	No or Unspecified	Pornography Addiction
Mahmoud et al. (2023, sample 2)	14					physiological	Unpub	Conference Paper	Interview	DL	LSTM	External Validation	Hold-out	Unimodal	Yes	Pornography Addiction
Mim et al. (2024)	359	150	144	32	33	survey	Pub	Peer-reviewed Journal	Behavioral Data	ML	Random forest	Internal Validation	Hold-out	Unimodal	No or Unspecified	Social Media Addiction
Nawer et al. (2022)	25					physiological	Unpub	unpublished degree theses	Behavioral Data	DL	Multilayer Perceptron algorithm	Internal Validation	Hold-out	Unimodal	No or Unspecified	Online Shopping Addiction
Nawody et al. (2022)	511	176	288	23	24	survey	Unpub	Conference Paper	Self-report Questionnaire	DL	Multilayer Perceptron algorithm	Internal Validation	Hold-out	Unimodal	No or Unspecified	Online Shopping Addiction
Oweda et al. (2025)	42	15	19	2	6	physiological	Pub	Peer-reviewed Journal	Self-report Questionnaire	ML	Support Vector Machine	External Validation	K-fold cross-validation	Unimodal	Yes	Smartphone Addiction
Pangistu & Azhari (2021,sample 1)	32					physiological	Pub	Peer-reviewed Journal	Self-report Questionnaire	DL	CNN	Internal Validation	Hold-out	Unimodal	No or Unspecified	Game Addiction
Pangistu & Azhari (2021,sample 2)	8					physiological	Pub	Peer-reviewed Journal	Self-report Questionnaire	DL	CNN	Internal Validation	Hold-out	Unimodal	No or Unspecified	Game Addiction
Purwandari et al. (2020)	40					survey	Unpub	Conference Paper	Self-report Questionnaire	ML	Support Vector Machine	Internal Validation	K-fold cross-validation	Unimodal	No or Unspecified	Internet Addiction
Rahman et al. (2025)	10					physiological	Unpub	Conference Paper	Behavioral Data	DL	LSTM	Internal Validation	K-fold cross-validation	Multimodal	Yes	Social Media Addiction
Rho et al. (2016)	605	231	195	98	81	survey	Pub	Peer-reviewed Journal	Self-report Questionnaire	ML	Decision tree	Internal Validation	Hold-out	Unimodal	Yes	Game Addiction
Sarkar et al. (2021)	8000	7880	0	60	60	survey	Unpub	Conference Paper	Self-report Questionnaire	ML	Support Vector Machine	Internal Validation	K-fold cross-validation	Unimodal	Yes	Internet Addiction
Seo et al. (2020)	1514					survey	Pub	Peer-reviewed Journal	Self-report Questionnaire	ML	Random forest	Internal Validation	K-fold cross-validation	Unimodal	Yes	Game Addiction
Shae & Tsai (2020)	1588					survey	Unpub	Conference Paper	Self-report Questionnaire	ML	XGBoost	None	None	Multimodal	Yes	Internet Addiction
Shin & Dey (2013)	48					survey	Unpub	Conference Paper	Self-report Questionnaire	EC	SVM+Adaboost	Internal Validation	Leave-one-out	Multimodal	No or Unspecified	Smartphone Addiction
Singh & Babbar (2017)	500					survey	Unpub	book chapter	Self-report Questionnaire	ML	Bayesian Network	Internal Validation	Hold-out	Unimodal	No or Unspecified	Internet Addiction
Stanimirovic et al. (2024)	96	25	46	9	16	survey	Pub	Peer-reviewed Journal	Self-report Questionnaire	ML	Random forest	Internal Validation	K-fold cross-validation	Unimodal	Yes	Internet Addiction
Stavropoulos et al. (2023)	213	98	101	6	8	survey	Pub	Peer-reviewed Journal	Self-report Questionnaire	ML	Random forest	Internal Validation	K-fold cross-validation	Unimodal	Yes	Game Addiction
Suma et al. (2020, sample 1)	85	8	62	4	11	survey	Unpub	Conference Paper	Self-report Questionnaire	ML	Random forest	Internal Validation	Hold-out	Unimodal	No or Unspecified	Internet Addiction
Suma et al. (2020, sample 2)	22	3	13	4	2	survey	Unpub	Conference Paper	Self-report Questionnaire	ML	Random forest	Internal Validation	Hold-out	Unimodal	No or Unspecified	Internet Addiction
Sun et al. (2022)	49	16698	16590	2606	2106	physiological	Pub	Peer-reviewed Journal	Self-report Questionnaire	DL	CNN	Internal Validation	Hold-out	Unimodal	Yes	Internet Addiction
Tsykunov (2020)	9397	3495	3929	1044	929	survey	Unpub	unpublished degree theses	Behavioral Data	ML	Random forest	Internal Validation	K-fold cross-validation	Unimodal	Yes	Game Addiction
Tusher et al. (2022)	101	32	45	14	10	survey	Unpub	Conference Paper	Behavioral Data	ML	Multinomial ﻿Naïve Bayes	Internal Validation	Hold-out	Unimodal	No or Unspecified	Game Addiction
Wan et al. (2025, sample 1)	311					survey	Pub	Peer-reviewed Journal	Self-report Questionnaire	ML	Decision tree	Internal Validation	Hold-out	Unimodal	No or Unspecified	Online Shopping Addiction
Wan et al. (2025, sample 2)	146					survey	Pub	Peer-reviewed Journal	Self-report Questionnaire	ML	Decision tree	Internal Validation	Hold-out	Unimodal	No or Unspecified	Online Shopping Addiction
Wang et al. (2021)	57	60	51	4	3	physiological	Pub	Peer-reviewed Journal	Self-report Questionnaire	ML	Support Vector Machine	Internal Validation	Leave-one-out	Unimodal	Yes	Internet Addiction
Wang et al. (2024, sample 1)	3916	50	211	11	39	survey	Pub	Peer-reviewed Journal	Self-report Questionnaire	DL	CNN	Internal Validation	Hold-out	Unimodal	No or Unspecified	Internet Addiction
Wang et al. (2024, sample 2)	118	23	93	9	21	survey	Pub	Peer-reviewed Journal	Self-report Questionnaire	DL	CNN	Internal Validation	Hold-out	Unimodal	Yes	Internet Addiction
Wu & Carette (2020)	26	5	15	2	4	survey	Unpub	Conference Paper	Behavioral Data	DL	LSTM	None	None	Unimodal	No or Unspecified	Game Addiction
Zhang & Yu (2024)	5861	2137	2142	831	751	survey	Pub	Peer-reviewed Journal	Behavioral Data	DL	LSTM	Internal Validation	K-fold cross-validation	Multimodal	No or Unspecified	Internet Addiction
Zhou et al. (2025)	2203					survey	Pub	Peer-reviewed Journal	Self-report Questionnaire	ML	Random forest	Internal Validation	K-fold cross-validation	Unimodal	No or Unspecified	Smartphone Addiction

## Sheet: Sheet2
Author	Event(TP+TN)	Total（TP+TN+FP+FN)	Data
Achal et al. (2023)	51	58	survey
Aggarwal et al. (2019)	41	44	survey
Akhter (2017)	13744	13978	survey
Akter et al. (2022)	474	504	survey
Alguliyev et al. (2021)	217	220	survey
Amriza et al. (2024)	1049	1104	survey
Andersson et al. (2025)	2551	4004	survey
Arora et al. (2024)	72	73	survey
Arpaci (2022)	682	1000	survey
Chauhan et al. (2023)	2841	3099	survey
Chen et al. (2023)	102	122	survey
Chi et al. (2021)	48	50	survey
Di et al. (2017)	370	519	survey
Di et al. (2019)	2309	2397	survey
Docharkhehsaz et al. (2022)	208	256	survey
Ehsan & Basit (2024)	128	145	survey
Es-skidri et al. (2020)	3245	4113	survey
Gan et al. (2025)	1809	2420	survey
Giraldo‑Jiménez et al. (2022)	948	1228	survey
Gross et al. (2020)	46	49	physiological
Gülü et al. (2023)	305	405	survey
Hassani et al. (2018)	244	245	survey
Hong et al. (2023)	5592	5880	physiological
Hong et al. (2024)	242	316	survey
Hsieh et al. (2019)	58	65	survey
Huang et al. (2025)	79	92	physiological
Islam et al. (2022)	153	165	survey
Islam et al. (2022)	851	1001	survey
Jach et al. (2024, sample 1)	40276	45153	survey
Jach et al. (2024, sample 2)	5037	5644	survey
Jeong et al. (2022)	45	52	physiological
Jiao et al. (2024, Sample 1)	2791	4056	survey
Jiao et al. (2024, Sample 2)	3273	4132	survey
Johar et ak. (2024 sample 1)	817	984	survey
Johar et ak. (2024 sample 2)	378	394	survey
Kairouz et al. (2023)	7996	9306	survey
Kim et al. (2024)	7119	7379	survey
Klochko et al. (2024, sample 1)	246	254	survey
Klochko et al. (2024, sample 2)	108	109	survey
Kuo (2018)	374	468	survey
Lee & Kim (2021, sample 1)	4442	5144	survey
Lee & Kim (2021, sample 2)	2965	3684	survey
Lee & Kim (2021, sample 3)	4342	5364	survey
Lee et al. (2024)	115	133	physiological
Mahmoud et al. (2023, sample 1)	85	86	physiological
Mahmoud et al. (2023, sample 2)	20	21	physiological
Mim et al. (2024)	294	359	survey
Nawer et al. (2022)	893	1050	physiological
Nawody et al. (2022)	464	511	survey
Oweda et al. (2025)	34	42	physiological
Pangistu & Azhari (2021,sample 1)	28	32	physiological
Pangistu & Azhari (2021,sample 2)	7	8	physiological
Purwandari et al. (2020)	27	40	survey
Rahman et al. (2025)	8	10	physiological
Rho et al. (2016)	426	605	survey
Sarkar et al. (2021)	7880	8000	survey
Seo et al. (2020)	1087	1514	survey
Shae & Tsai (2020)	1588	1588	survey
Shin & Dey (2013)	43	48	survey
Singh & Babbar (2017)	500	500	survey
Stanimirovic et al. (2024)	71	96	survey
Stavropoulos et al. (2023)	200	213	survey
Suma et al. (2020, sample 1)	70	85	survey
Suma et al. (2020, sample 2)	16	22	survey
Sun et al. (2022)	33288	38000	physiological
Tsykunov (2020)	7424	9397	survey
Tusher et al. (2022)	74	101	survey
Wan et al. (2025, sample 1)	47	57	survey
Wan et al. (2025, sample 2)	3633	3916	survey
Wang et al. (2021)	111	118	physiological
Wang et al. (2024, sample 1)	261	311	survey
Wang et al. (2024, sample 2)	116	146	survey
Wu & Carette (2020)	20	26	survey
Zhang & Yu (2024)	4279	5861	survey
Zhou et al. (2025)	1705	2203	survey

## Sheet: Sheet3
Author	Event(TP+TN)	Total（TP+TN+FP+FN)	Pub
Achal et al. (2023)	51	58	Unpub
Aggarwal et al. (2019)	41	44	Pub
Akhter (2017)	13744	13978	Unpub
Akter et al. (2022)	474	504	Unpub
Alguliyev et al. (2021)	217	220	Pub
Amriza et al. (2024)	1049	1104	Unpub
Andersson et al. (2025)	2551	4004	Pub
Arora et al. (2024)	72	73	Unpub
Arpaci (2022)	682	1000	Pub
Chauhan et al. (2023)	2841	3099	Unpub
Chen et al. (2023)	102	122	Unpub
Chi et al. (2021)	48	50	Pub
Di et al. (2017)	370	519	Unpub
Di et al. (2019)	2309	2397	Pub
Docharkhehsaz et al. (2022)	208	256	Pub
Ehsan & Basit (2024)	128	145	Pub
Es-skidri et al. (2020)	3245	4113	Unpub
Gan et al. (2025)	1809	2420	Pub
Giraldo‑Jiménez et al. (2022)	948	1228	Pub
Gross et al. (2020)	46	49	Unpub
Gülü et al. (2023)	305	405	Pub
Hassani et al. (2018)	244	245	Pub
Hong et al. (2023)	5592	5880	Pub
Hong et al. (2024)	242	316	Pub
Hsieh et al. (2019)	58	65	Pub
Huang et al. (2025)	79	92	Pub
Islam et al. (2022)	153	165	Unpub
Islam et al. (2022)	851	1001	Unpub
Jach et al. (2024, sample 1)	40276	45153	Unpub
Jach et al. (2024, sample 2)	5037	5644	Unpub
Jeong et al. (2022)	45	52	Pub
Jiao et al. (2024, Sample 1)	2791	4056	Unpub
Jiao et al. (2024, Sample 2)	3273	4132	Unpub
Johar et ak. (2024 sample 1)	817	984	Unpub
Johar et ak. (2024 sample 2)	378	394	Unpub
Kairouz et al. (2023)	7996	9306	Pub
Kim et al. (2024)	7119	7379	Pub
Klochko et al. (2024, sample 1)	246	254	Pub
Klochko et al. (2024, sample 2)	108	109	Pub
Kuo (2018)	374	468	Unpub
Lee & Kim (2021, sample 1)	4442	5144	Pub
Lee & Kim (2021, sample 2)	2965	3684	Pub
Lee & Kim (2021, sample 3)	4342	5364	Pub
Lee et al. (2024)	115	133	Pub
Mahmoud et al. (2023, sample 1)	85	86	Unpub
Mahmoud et al. (2023, sample 2)	20	21	Unpub
Mim et al. (2024)	294	359	Pub
Nawer et al. (2022)	893	1050	Unpub
Nawody et al. (2022)	464	511	Unpub
Oweda et al. (2025)	34	42	Pub
Pangistu & Azhari (2021,sample 1)	28	32	Pub
Pangistu & Azhari (2021,sample 2)	7	8	Pub
Purwandari et al. (2020)	27	40	Unpub
Rahman et al. (2025)	8	10	Unpub
Rho et al. (2016)	426	605	Pub
Sarkar et al. (2021)	7880	8000	Unpub
Seo et al. (2020)	1087	1514	Pub
Shae & Tsai (2020)	1588	1588	Unpub
Shin & Dey (2013)	43	48	Unpub
Singh & Babbar (2017)	500	500	Unpub
Stanimirovic et al. (2024)	71	96	Pub
Stavropoulos et al. (2023)	200	213	Pub
Suma et al. (2020, sample 1)	70	85	Unpub
Suma et al. (2020, sample 2)	16	22	Unpub
Sun et al. (2022)	33288	38000	Pub
Tsykunov (2020)	7424	9397	Unpub
Tusher et al. (2022)	74	101	Unpub
Wan et al. (2025, sample 1)	47	57	Pub
Wan et al. (2025, sample 2)	3633	3916	Pub
Wang et al. (2021)	111	118	Pub
Wang et al. (2024, sample 1)	261	311	Pub
Wang et al. (2024, sample 2)	116	146	Pub
Wu & Carette (2020)	20	26	Unpub
Zhang & Yu (2024)	4279	5861	Pub
Zhou et al. (2025)	1705	2203	Pub
